# Supplementary material for: Association of nicotine dependence and gut microbiota: a bidirectional two-sample Mendelian randomization study
Source: Front Immunol. 2023 Nov 7;14:1244272. doi: 10.3389/fimmu.2023.1244272 (PMC10664251; doi:10.3389/fimmu.2023.1244272)
Supplement: Supplementary file 2 [file Table_2.xlsx]

## Sheet: Structural Catalog
Structural Catalog
Data source:
Table S1 Characteristics of data sources used in the Mendelian Randomization study.
Selection of instrumental variables:
Table S2 Instrumental variables related to Nicotine dependence (P<5E-06)
Table S3 Results of steiger filting analysis for instrumental variables of nicotine dependence on gut microbiota
Table S6 Instrumental variables used in multivariate Mendelian randomization analysis(P<5E-06)
Table S7 Contional F statistics of multivariate Mendelian randomization analysis on the effect of nicotine dependence and smoking related phenotypes on gut microbiota
Table S8 Instrumental variables related to gut microbiota taxa (P<5E-06)
Table S9 Results of steiger filting analysis for instrumental variables of gut microbiota on nicotine dependence
Mendelian Randomization analysis:
Table S10 Causal effects of gut microbiota on nicotine dependence
Table S11 MR Egger intercept analysis of univariate Mendelian randomization analysis on the effect of nicotine dependence on gut microbiota
Table S12 MR Egger intercept analysis of multivariate Mendelian randomization analysis on the effect of nicotine dependence on gut microbiota
Sensitivity analysis:
Table S13 Results of MR Egger intercept analysis for causal effects of gut microbiota on nicotine dependence
Table S14 Results of MRPRESSO analysis for causal effects of nicotine dependence on gut microbiota
Table S15 Results of MRPRESSO analysis for causal effects of gut microbiota on nicotine dependence
Table S16 Heterogeneity analysis of univariate Mendelian randomization analysis on the effect of nicotine dependence on gut microbiota
Table S17 Heterogeneity analysis of multivariate Mendelian randomization analysis on the effect of nicotine dependence on gut microbiota
Table S18 Results of heterogeneity analysis for causal effects of gut microbiota on nicotine dependence

## Sheet: Tables description
Tables description
Table S1 Characteristics of data sources used in the Mendelian Randomization study.
Table S2 Instrumental variables related to Nicotine dependence (P<5E-06)
Table S3 Results of steiger filting analysis for instrumental variables of nicotine dependence on gut microbiota
Table S4 Results of univariate Mendelian randomization analysis on the effect of nicotine dependence on gut microbiota
Table S5 Results of multivariate Mendelian randomization analysis on the effect of nicotine dependence and smoking related phenotypes on gut microbiota
Table S6 Instrumental variables used in multivariate Mendelian randomization analysis(P<5E-06)
Table S7 Contional F statistics of multivariate Mendelian randomization analysis on the effect of nicotine dependence and smoking related phenotypes on gut microbiota
Table S8 Instrumental variables related to gut microbiota taxa (P<5E-06)
Table S9 Results of steiger filting analysis for instrumental variables of gut microbiota on nicotine dependence
Table S10 Causal effects of gut microbiota on nicotine dependence
Table S11 MR Egger intercept analysis of univariate Mendelian randomization analysis on the effect of nicotine dependence on gut microbiota
Table S12 MR Egger intercept analysis of multivariate Mendelian randomization analysis on the effect of nicotine dependence on gut microbiota
Table S13 Results of MR Egger intercept analysis for causal effects of gut microbiota on nicotine dependence
Table S14 Results of MRPRESSO analysis for causal effects of nicotine dependence on gut microbiota
Table S15 Results of MRPRESSO analysis for causal effects of gut microbiota on nicotine dependence
Table S16 Heterogeneity analysis of univariate Mendelian randomization analysis on the effect of nicotine dependence on gut microbiota
Table S17 Heterogeneity analysis of multivariate Mendelian randomization analysis on the effect of nicotine dependence on gut microbiota
Table S18 Results of heterogeneity analysis for causal effects of gut microbiota on nicotine dependence

## Sheet: Table S1
Table S1 Characteristics of data sources used in the Mendelian Randomization study.
Traits	Data sources	Sample size		Ancestry	Reference
Nicotine Dependence	dbGaP study (study_id=phs001532)	Total	38602	European	PMID:33462485
		FTND score (Mild)	17796
		FTND score (Moderate)	13527
		FTND score (Severe)	7279
Age of initiation	GSCAN consortium		341427	European	PMID:30643251
Smoking initiation	GSCAN consortium		1232091	European	PMID:30643251
Cigarettes per day	GSCAN consortium		337334	European	PMID:30643251
Smoking cessation	GSCAN consortium		547219	European	PMID:30643251
Gut Microbiota	MiBioGen consortium		18340	European	PMID:33462485

## Sheet: Table S2
Table S2 Instrumental variables related to Nicotine dependence (P<5E-06)
exposure	SNP	effect_allele	other_allele	chr	pos	eaf	beta	se	pval	samplesize	I2	r2	F
Nicotine dependence	rs875041	C	T	20	31383530	0.519	0.0353	0.0066	9.4e-08	25913	22.299	0.00110272	28.6041
Nicotine dependence	rs78357051	C	T	17	65932790	0.1257	-0.1555	0.034	4.89e-06	15988	3.875	0.0013066	20.9146
Nicotine dependence	rs138544659	T	G	15	78900701	0.6701	-0.0603	0.0076	1.78e-15	25666	19.356	0.00244673	62.9468
Nicotine dependence	rs9600255	G	A	13	74875648	0.5506	0.0383	0.0079	1.27e-06	25913	13.65	0.000906216	23.5023
Nicotine dependence	rs7096546	C	G	10	115244062	0.7188	0.0411	0.0088	2.65e-06	25913	19.713	0.000841076	21.8115
Nicotine dependence	rs13284520	A	C	9	136502572	0.6603	0.0368	0.0077	1.55e-06	25913	21.133	0.000880671	22.8392
Nicotine dependence	rs10868836	G	A	9	73096408	0.3907	-0.0317	0.0068	3.63e-06	25913	21.138	0.000837952	21.7304
Nicotine dependence	rs35069822	A	G	8	71010593	0.63	0.0317	0.0069	4.56e-06	25913	25.441	0.000813859	21.1051
Nicotine dependence	rs2058518	G	A	7	8214451	0.68	0.0363	0.0075	1.36e-06	21191	22.493	0.00110423	23.4234
Nicotine dependence	rs117892706	G	T	7	98149301	0.0177	0.178	0.0381	3.07e-06	13614	11.039	0.0016007	21.8236
Nicotine dependence	rs74501935	G	A	4	3855530	0.0882	0.1691	0.036	2.63e-06	15988	4.709	0.00137813	22.0611
Nicotine dependence	rs12645181	C	T	4	68765308	0.2268	-0.0486	0.0099	9.65e-07	25913	17.779	0.000929139	24.0973
Nicotine dependence	rs9848605	C	T	3	8546325	0.4072	0.0312	0.0066	2.06e-06	25913	21.409	0.000861647	22.3454
Nicotine dependence	rs59378072	C	T	2	8744978	0.0741	-0.0761	0.0164	3.46e-06	23539	12.218	0.000913895	21.53
Nicotine dependence	rs138264203	G	A	2	26855435	0.1375	0.0778	0.0161	1.29e-06	25913	21.779	0.000900323	23.3493
Nicotine dependence	rs4408746	T	G	2	164722766	0.8776	0.0618	0.0133	3.22e-06	23539	13.967	0.000916405	21.5892
Nicotine dependence	rs12130577	G	C	1	245915905	0.2284	-0.0431	0.009	1.63e-06	25913	20.704	0.000884235	22.9317

## Sheet: Table S3
Table S3 Results of steiger filting analysis for instrumental variables of nicotine dependence on gut microbiota
SNP	effect_allele.exposure	other_allele.exposure	effect_allele.outcome	other_allele.outcome	beta.exposure	beta.outcome	eaf.exposure	eaf.outcome	id.outcome	chr	pos	se.outcome	samplesize.outcome	pval.outcome	outcome	originalname.outcome	outcome.deprecated	chr.exposure	pos.exposure	se.exposure	pval.exposure	samplesize.exposure	exposure	id.exposure	mr_keep	rsq.exposure	effective_n.exposure	rsq.outcome	effective_n.outcome	steiger_dir	steiger_pval
rs10868836	G	A	G	A	-0.0317	-0.0200625	0.3907	0.5964	ebi-a-GCST90016908	9	73096408	0.0113431	14306	0.0707766	Gut microbiota abundance (class Actinobacteria id.419) || id:ebi-a-GCST90016908	Gut microbiota abundance (class Actinobacteria id.419)	Gut microbiota abundance (class Actinobacteria id.419) || ||	9	73096408	0.0068	3.63e-06	25913	NicotineDenpendence	NicotineDenpendence	TRUE	0.000838016	25913	0.000218652	14306	TRUE	0.173778
rs12130577	G	C	G	C	-0.0431	-0.00818548	0.2284	0.91153	ebi-a-GCST90016908	1	245915905	0.0199878	14306	0.694044	Gut microbiota abundance (class Actinobacteria id.419) || id:ebi-a-GCST90016908	Gut microbiota abundance (class Actinobacteria id.419)	Gut microbiota abundance (class Actinobacteria id.419) || ||	1	245915905	0.009	1.63e-06	25913	NicotineDenpendence	NicotineDenpendence	FALSE	0.000884303	25913	1.17e-05	14306	TRUE	0.0115088
rs12645181	C	T	C	T	-0.0486	-0.00620321	0.2268	0.8449	ebi-a-GCST90016908	4	68765308	0.0149421	14306	0.693183	Gut microbiota abundance (class Actinobacteria id.419) || id:ebi-a-GCST90016908	Gut microbiota abundance (class Actinobacteria id.419)	Gut microbiota abundance (class Actinobacteria id.419) || ||	4	68765308	0.0099	9.65e-07	25913	NicotineDenpendence	NicotineDenpendence	TRUE	0.000929211	25913	1.2e-05	14306	TRUE	0.00948675
rs13284520	A	C	A	C	0.0368	0.0276618	0.6603	0.835	ebi-a-GCST90016908	9	136502572	0.0148144	14306	0.0671336	Gut microbiota abundance (class Actinobacteria id.419) || id:ebi-a-GCST90016908	Gut microbiota abundance (class Actinobacteria id.419)	Gut microbiota abundance (class Actinobacteria id.419) || ||	9	136502572	0.0077	1.55e-06	25913	NicotineDenpendence	NicotineDenpendence	TRUE	0.000880739	25913	0.000243685	14306	TRUE	0.176661
rs138264203	G	A	G	A	0.0778	-0.0102451	0.1375	0.93837	ebi-a-GCST90016908	2	26855435	0.0272796	14306	0.689296	Gut microbiota abundance (class Actinobacteria id.419) || id:ebi-a-GCST90016908	Gut microbiota abundance (class Actinobacteria id.419)	Gut microbiota abundance (class Actinobacteria id.419) || ||	2	26855435	0.0161	1.29e-06	25913	NicotineDenpendence	NicotineDenpendence	TRUE	0.000900393	25913	9.86e-06	14306	TRUE	0.0098801
rs138544659	T	G	T	G	-0.0603	-0.00466857	0.6701	0.6302	ebi-a-GCST90016908	15	78900701	0.0118539	14306	0.680363	Gut microbiota abundance (class Actinobacteria id.419) || id:ebi-a-GCST90016908	Gut microbiota abundance (class Actinobacteria id.419)	Gut microbiota abundance (class Actinobacteria id.419) || ||	15	78900701	0.0076	1.78e-15	25666	NicotineDenpendence	NicotineDenpendence	TRUE	0.00244692	25666	1.08e-05	14306	TRUE	9.47e-06
rs2058518	G	A	G	A	0.0363	0.00950844	0.68	0.3022	ebi-a-GCST90016908	7	8214451	0.0123706	14306	0.397584	Gut microbiota abundance (class Actinobacteria id.419) || id:ebi-a-GCST90016908	Gut microbiota abundance (class Actinobacteria id.419)	Gut microbiota abundance (class Actinobacteria id.419) || ||	7	8214451	0.0075	1.36e-06	21191	NicotineDenpendence	NicotineDenpendence	TRUE	0.00110433	21191	4.13e-05	14306	TRUE	0.0132101
rs7096546	C	G	C	G	0.0411	-0.0172099	0.7188	0.92744	ebi-a-GCST90016908	10	115244062	0.0192875	14306	0.338122	Gut microbiota abundance (class Actinobacteria id.419) || id:ebi-a-GCST90016908	Gut microbiota abundance (class Actinobacteria id.419)	Gut microbiota abundance (class Actinobacteria id.419) || ||	10	115244062	0.0088	2.65e-06	25913	NicotineDenpendence	NicotineDenpendence	FALSE	0.000841141	25913	5.57e-05	14306	TRUE	0.0385678
rs875041	C	T	C	T	0.0353	0.0026513	0.519	0.6402	ebi-a-GCST90016908	20	31383530	0.0113715	14306	0.81775	Gut microbiota abundance (class Actinobacteria id.419) || id:ebi-a-GCST90016908	Gut microbiota abundance (class Actinobacteria id.419)	Gut microbiota abundance (class Actinobacteria id.419) || ||	20	31383530	0.0066	9.4e-08	25913	NicotineDenpendence	NicotineDenpendence	TRUE	0.0011028	25913	3.8e-06	14306	TRUE	0.00268221
rs9600255	G	A	G	A	0.0383	-0.00168652	0.5506	0.2883	ebi-a-GCST90016908	13	74875648	0.01254	14306	0.830183	Gut microbiota abundance (class Actinobacteria id.419) || id:ebi-a-GCST90016908	Gut microbiota abundance (class Actinobacteria id.419)	Gut microbiota abundance (class Actinobacteria id.419) || ||	13	74875648	0.0079	1.27e-06	25913	NicotineDenpendence	NicotineDenpendence	TRUE	0.000906286	25913	1.26e-06	14306	TRUE	0.0053873
rs9848605	C	T	C	T	0.0312	0.00583316	0.4072	0.5239	ebi-a-GCST90016908	3	8546325	0.0113365	14306	0.598053	Gut microbiota abundance (class Actinobacteria id.419) || id:ebi-a-GCST90016908	Gut microbiota abundance (class Actinobacteria id.419)	Gut microbiota abundance (class Actinobacteria id.419) || ||	3	8546325	0.0066	2.06e-06	25913	NicotineDenpendence	NicotineDenpendence	TRUE	0.000861713	25913	1.85e-05	14306	TRUE	0.0161358
rs10868836	G	A	G	A	-0.0317	0.00563661	0.3907	0.5964	ebi-a-GCST90016909	9	73096408	0.0147124	14306	0.721647	Gut microbiota abundance (class Alphaproteobacteria id.2379) || id:ebi-a-GCST90016909	Gut microbiota abundance (class Alphaproteobacteria id.2379)	Gut microbiota abundance (class Alphaproteobacteria id.2379) || ||	9	73096408	0.0068	3.63e-06	25913	NicotineDenpendence	NicotineDenpendence	TRUE	0.000838016	25913	1.03e-05	14306	TRUE	0.0134258
rs12130577	G	C	G	C	-0.0431	-0.00306746	0.2284	0.91153	ebi-a-GCST90016909	1	245915905	0.0256716	14306	0.832784	Gut microbiota abundance (class Alphaproteobacteria id.2379) || id:ebi-a-GCST90016909	Gut microbiota abundance (class Alphaproteobacteria id.2379)	Gut microbiota abundance (class Alphaproteobacteria id.2379) || ||	1	245915905	0.009	1.63e-06	25913	NicotineDenpendence	NicotineDenpendence	FALSE	0.000884303	25913	9.98e-07	14306	TRUE	0.00578616
rs12645181	C	T	C	T	-0.0486	-0.0125706	0.2268	0.8449	ebi-a-GCST90016909	4	68765308	0.0197206	14306	0.496658	Gut microbiota abundance (class Alphaproteobacteria id.2379) || id:ebi-a-GCST90016909	Gut microbiota abundance (class Alphaproteobacteria id.2379)	Gut microbiota abundance (class Alphaproteobacteria id.2379) || ||	4	68765308	0.0099	9.65e-07	25913	NicotineDenpendence	NicotineDenpendence	TRUE	0.000929211	25913	2.84e-05	14306	TRUE	0.0157103
rs13284520	A	C	A	C	0.0368	-0.00279916	0.6603	0.835	ebi-a-GCST90016909	9	136502572	0.0192179	14306	0.880563	Gut microbiota abundance (class Alphaproteobacteria id.2379) || id:ebi-a-GCST90016909	Gut microbiota abundance (class Alphaproteobacteria id.2379)	Gut microbiota abundance (class Alphaproteobacteria id.2379) || ||	9	136502572	0.0077	1.55e-06	25913	NicotineDenpendence	NicotineDenpendence	TRUE	0.000880739	25913	1.48e-06	14306	TRUE	0.00627805
rs138264203	G	A	G	A	0.0778	0.0324305	0.1375	0.93837	ebi-a-GCST90016909	2	26855435	0.0366433	14306	0.428569	Gut microbiota abundance (class Alphaproteobacteria id.2379) || id:ebi-a-GCST90016909	Gut microbiota abundance (class Alphaproteobacteria id.2379)	Gut microbiota abundance (class Alphaproteobacteria id.2379) || ||	2	26855435	0.0161	1.29e-06	25913	NicotineDenpendence	NicotineDenpendence	TRUE	0.000900393	25913	5.48e-05	14306	TRUE	0.0299262
rs138544659	T	G	T	G	-0.0603	0.00812135	0.6701	0.6302	ebi-a-GCST90016909	15	78900701	0.0153594	14306	0.574778	Gut microbiota abundance (class Alphaproteobacteria id.2379) || id:ebi-a-GCST90016909	Gut microbiota abundance (class Alphaproteobacteria id.2379)	Gut microbiota abundance (class Alphaproteobacteria id.2379) || ||	15	78900701	0.0076	1.78e-15	25666	NicotineDenpendence	NicotineDenpendence	TRUE	0.00244692	25666	1.95e-05	14306	TRUE	1.55e-05
rs2058518	G	A	G	A	0.0363	-0.0148979	0.68	0.3022	ebi-a-GCST90016909	7	8214451	0.0160031	14306	0.360131	Gut microbiota abundance (class Alphaproteobacteria id.2379) || id:ebi-a-GCST90016909	Gut microbiota abundance (class Alphaproteobacteria id.2379)	Gut microbiota abundance (class Alphaproteobacteria id.2379) || ||	7	8214451	0.0075	1.36e-06	21191	NicotineDenpendence	NicotineDenpendence	TRUE	0.00110433	21191	6.06e-05	14306	TRUE	0.0186399
rs7096546	C	G	C	G	0.0411	-0.000372395	0.7188	0.92744	ebi-a-GCST90016909	10	115244062	0.0264208	14306	0.924692	Gut microbiota abundance (class Alphaproteobacteria id.2379) || id:ebi-a-GCST90016909	Gut microbiota abundance (class Alphaproteobacteria id.2379)	Gut microbiota abundance (class Alphaproteobacteria id.2379) || ||	10	115244062	0.0088	2.65e-06	25913	NicotineDenpendence	NicotineDenpendence	FALSE	0.000841141	25913	1.39e-08	14306	TRUE	0.00554305
rs875041	C	T	C	T	0.0353	-0.0184573	0.519	0.6402	ebi-a-GCST90016909	20	31383530	0.0148123	14306	0.21467	Gut microbiota abundance (class Alphaproteobacteria id.2379) || id:ebi-a-GCST90016909	Gut microbiota abundance (class Alphaproteobacteria id.2379)	Gut microbiota abundance (class Alphaproteobacteria id.2379) || ||	20	31383530	0.0066	9.4e-08	25913	NicotineDenpendence	NicotineDenpendence	TRUE	0.0011028	25913	0.000108539	14306	TRUE	0.0285993
rs9600255	G	A	G	A	0.0383	-0.000744501	0.5506	0.2883	ebi-a-GCST90016909	13	74875648	0.0163706	14306	0.919319	Gut microbiota abundance (class Alphaproteobacteria id.2379) || id:ebi-a-GCST90016909	Gut microbiota abundance (class Alphaproteobacteria id.2379)	Gut microbiota abundance (class Alphaproteobacteria id.2379) || ||	13	74875648	0.0079	1.27e-06	25913	NicotineDenpendence	NicotineDenpendence	TRUE	0.000906286	25913	1.45e-07	14306	TRUE	0.00431233
rs9848605	C	T	C	T	0.0312	-0.0105046	0.4072	0.5239	ebi-a-GCST90016909	3	8546325	0.0149411	14306	0.491804	Gut microbiota abundance (class Alphaproteobacteria id.2379) || id:ebi-a-GCST90016909	Gut microbiota abundance (class Alphaproteobacteria id.2379)	Gut microbiota abundance (class Alphaproteobacteria id.2379) || ||	3	8546325	0.0066	2.06e-06	25913	NicotineDenpendence	NicotineDenpendence	TRUE	0.000861713	25913	3.46e-05	14306	TRUE	0.0241639
rs10868836	G	A	G	A	-0.0317	0.00163543	0.3907	0.5964	ebi-a-GCST90016910	9	73096408	0.0109935	14306	0.928336	Gut microbiota abundance (class Bacilli id.1673) || id:ebi-a-GCST90016910	Gut microbiota abundance (class Bacilli id.1673)	Gut microbiota abundance (class Bacilli id.1673) || ||	9	73096408	0.0068	3.63e-06	25913	NicotineDenpendence	NicotineDenpendence	TRUE	0.000838016	25913	1.55e-06	14306	TRUE	0.00780525
rs12130577	G	C	G	C	-0.0431	-0.00987023	0.2284	0.91153	ebi-a-GCST90016910	1	245915905	0.0193075	14306	0.566963	Gut microbiota abundance (class Bacilli id.1673) || id:ebi-a-GCST90016910	Gut microbiota abundance (class Bacilli id.1673)	Gut microbiota abundance (class Bacilli id.1673) || ||	1	245915905	0.009	1.63e-06	25913	NicotineDenpendence	NicotineDenpendence	FALSE	0.000884303	25913	1.83e-05	14306	TRUE	0.0144757
rs12645181	C	T	C	T	-0.0486	-0.0203586	0.2268	0.8449	ebi-a-GCST90016910	4	68765308	0.0145194	14306	0.192103	Gut microbiota abundance (class Bacilli id.1673) || id:ebi-a-GCST90016910	Gut microbiota abundance (class Bacilli id.1673)	Gut microbiota abundance (class Bacilli id.1673) || ||	4	68765308	0.0099	9.65e-07	25913	NicotineDenpendence	NicotineDenpendence	TRUE	0.000929211	25913	0.00013743	14306	TRUE	0.0715806
rs13284520	A	C	A	C	0.0368	0.0129534	0.6603	0.835	ebi-a-GCST90016910	9	136502572	0.0143396	14306	0.423962	Gut microbiota abundance (class Bacilli id.1673) || id:ebi-a-GCST90016910	Gut microbiota abundance (class Bacilli id.1673)	Gut microbiota abundance (class Bacilli id.1673) || ||	9	136502572	0.0077	1.55e-06	25913	NicotineDenpendence	NicotineDenpendence	TRUE	0.000880739	25913	5.7e-05	14306	TRUE	0.0336084
rs138264203	G	A	G	A	0.0778	0.0192602	0.1375	0.93837	ebi-a-GCST90016910	2	26855435	0.0274153	14306	0.491144	Gut microbiota abundance (class Bacilli id.1673) || id:ebi-a-GCST90016910	Gut microbiota abundance (class Bacilli id.1673)	Gut microbiota abundance (class Bacilli id.1673) || ||	2	26855435	0.0161	1.29e-06	25913	NicotineDenpendence	NicotineDenpendence	TRUE	0.000900393	25913	3.45e-05	14306	TRUE	0.0204739
rs138544659	T	G	T	G	-0.0603	0.0215672	0.6701	0.6302	ebi-a-GCST90016910	15	78900701	0.011465	14306	0.0538357	Gut microbiota abundance (class Bacilli id.1673) || id:ebi-a-GCST90016910	Gut microbiota abundance (class Bacilli id.1673)	Gut microbiota abundance (class Bacilli id.1673) || ||	15	78900701	0.0076	1.78e-15	25666	NicotineDenpendence	NicotineDenpendence	TRUE	0.00244692	25666	0.000247329	14306	TRUE	0.00120722
rs2058518	G	A	G	A	0.0363	-0.00755984	0.68	0.3022	ebi-a-GCST90016910	7	8214451	0.0119887	14306	0.572814	Gut microbiota abundance (class Bacilli id.1673) || id:ebi-a-GCST90016910	Gut microbiota abundance (class Bacilli id.1673)	Gut microbiota abundance (class Bacilli id.1673) || ||	7	8214451	0.0075	1.36e-06	21191	NicotineDenpendence	NicotineDenpendence	TRUE	0.00110433	21191	2.78e-05	14306	TRUE	0.00974594
rs7096546	C	G	C	G	0.0411	-0.0158946	0.7188	0.92744	ebi-a-GCST90016910	10	115244062	0.0188297	14306	0.591063	Gut microbiota abundance (class Bacilli id.1673) || id:ebi-a-GCST90016910	Gut microbiota abundance (class Bacilli id.1673)	Gut microbiota abundance (class Bacilli id.1673) || ||	10	115244062	0.0088	2.65e-06	25913	NicotineDenpendence	NicotineDenpendence	FALSE	0.000841141	25913	4.98e-05	14306	TRUE	0.0350809
rs875041	C	T	C	T	0.0353	-0.00342614	0.519	0.6402	ebi-a-GCST90016910	20	31383530	0.0110119	14306	0.76617	Gut microbiota abundance (class Bacilli id.1673) || id:ebi-a-GCST90016910	Gut microbiota abundance (class Bacilli id.1673)	Gut microbiota abundance (class Bacilli id.1673) || ||	20	31383530	0.0066	9.4e-08	25913	NicotineDenpendence	NicotineDenpendence	TRUE	0.0011028	25913	6.77e-06	14306	TRUE	0.00328848
rs9600255	G	A	G	A	0.0383	-0.0090451	0.5506	0.2883	ebi-a-GCST90016910	13	74875648	0.0121453	14306	0.476049	Gut microbiota abundance (class Bacilli id.1673) || id:ebi-a-GCST90016910	Gut microbiota abundance (class Bacilli id.1673)	Gut microbiota abundance (class Bacilli id.1673) || ||	13	74875648	0.0079	1.27e-06	25913	NicotineDenpendence	NicotineDenpendence	TRUE	0.000906286	25913	3.88e-05	14306	TRUE	0.0218427
rs9848605	C	T	C	T	0.0312	0.0119034	0.4072	0.5239	ebi-a-GCST90016910	3	8546325	0.0110786	14306	0.287591	Gut microbiota abundance (class Bacilli id.1673) || id:ebi-a-GCST90016910	Gut microbiota abundance (class Bacilli id.1673)	Gut microbiota abundance (class Bacilli id.1673) || ||	3	8546325	0.0066	2.06e-06	25913	NicotineDenpendence	NicotineDenpendence	TRUE	0.000861713	25913	8.07e-05	14306	TRUE	0.0504151
rs10868836	G	A	G	A	-0.0317	-0.00382702	0.3907	0.5964	ebi-a-GCST90016911	9	73096408	0.0106985	14306	0.753888	Gut microbiota abundance (class Bacteroidia id.912) || id:ebi-a-GCST90016911	Gut microbiota abundance (class Bacteroidia id.912)	Gut microbiota abundance (class Bacteroidia id.912) || ||	9	73096408	0.0068	3.63e-06	25913	NicotineDenpendence	NicotineDenpendence	TRUE	0.000838016	25913	8.95e-06	14306	TRUE	0.012679
rs12130577	G	C	G	C	-0.0431	0.00720106	0.2284	0.91153	ebi-a-GCST90016911	1	245915905	0.0187856	14306	0.665036	Gut microbiota abundance (class Bacteroidia id.912) || id:ebi-a-GCST90016911	Gut microbiota abundance (class Bacteroidia id.912)	Gut microbiota abundance (class Bacteroidia id.912) || ||	1	245915905	0.009	1.63e-06	25913	NicotineDenpendence	NicotineDenpendence	FALSE	0.000884303	25913	1.03e-05	14306	TRUE	0.0108378
rs12645181	C	T	C	T	-0.0486	0.000959361	0.2268	0.8449	ebi-a-GCST90016911	4	68765308	0.014122	14306	0.912317	Gut microbiota abundance (class Bacteroidia id.912) || id:ebi-a-GCST90016911	Gut microbiota abundance (class Bacteroidia id.912)	Gut microbiota abundance (class Bacteroidia id.912) || ||	4	68765308	0.0099	9.65e-07	25913	NicotineDenpendence	NicotineDenpendence	TRUE	0.000929211	25913	3.23e-07	14306	TRUE	0.00406988
rs13284520	A	C	A	C	0.0368	-0.0155886	0.6603	0.835	ebi-a-GCST90016911	9	136502572	0.0139705	14306	0.297505	Gut microbiota abundance (class Bacteroidia id.912) || id:ebi-a-GCST90016911	Gut microbiota abundance (class Bacteroidia id.912)	Gut microbiota abundance (class Bacteroidia id.912) || ||	9	136502572	0.0077	1.55e-06	25913	NicotineDenpendence	NicotineDenpendence	TRUE	0.000880739	25913	8.7e-05	14306	TRUE	0.0506793
rs138264203	G	A	G	A	0.0778	-0.00735789	0.1375	0.93837	ebi-a-GCST90016911	2	26855435	0.0266594	14306	0.80855	Gut microbiota abundance (class Bacteroidia id.912) || id:ebi-a-GCST90016911	Gut microbiota abundance (class Bacteroidia id.912)	Gut microbiota abundance (class Bacteroidia id.912) || ||	2	26855435	0.0161	1.29e-06	25913	NicotineDenpendence	NicotineDenpendence	TRUE	0.000900393	25913	5.33e-06	14306	TRUE	0.00781608
rs138544659	T	G	T	G	-0.0603	0.00411423	0.6701	0.6302	ebi-a-GCST90016911	15	78900701	0.011172	14306	0.694879	Gut microbiota abundance (class Bacteroidia id.912) || id:ebi-a-GCST90016911	Gut microbiota abundance (class Bacteroidia id.912)	Gut microbiota abundance (class Bacteroidia id.912) || ||	15	78900701	0.0076	1.78e-15	25666	NicotineDenpendence	NicotineDenpendence	TRUE	0.00244692	25666	9.48e-06	14306	TRUE	8.61e-06
rs2058518	G	A	G	A	0.0363	0.0144249	0.68	0.3022	ebi-a-GCST90016911	7	8214451	0.0116815	14306	0.209865	Gut microbiota abundance (class Bacteroidia id.912) || id:ebi-a-GCST90016911	Gut microbiota abundance (class Bacteroidia id.912)	Gut microbiota abundance (class Bacteroidia id.912) || ||	7	8214451	0.0075	1.36e-06	21191	NicotineDenpendence	NicotineDenpendence	TRUE	0.00110433	21191	0.000106592	14306	TRUE	0.0341874
rs7096546	C	G	C	G	0.0411	-0.0172358	0.7188	0.92744	ebi-a-GCST90016911	10	115244062	0.0181066	14306	0.181399	Gut microbiota abundance (class Bacteroidia id.912) || id:ebi-a-GCST90016911	Gut microbiota abundance (class Bacteroidia id.912)	Gut microbiota abundance (class Bacteroidia id.912) || ||	10	115244062	0.0088	2.65e-06	25913	NicotineDenpendence	NicotineDenpendence	FALSE	0.000841141	25913	6.33e-05	14306	TRUE	0.0432889
rs875041	C	T	C	T	0.0353	0.0106344	0.519	0.6402	ebi-a-GCST90016911	20	31383530	0.0107227	14306	0.326312	Gut microbiota abundance (class Bacteroidia id.912) || id:ebi-a-GCST90016911	Gut microbiota abundance (class Bacteroidia id.912)	Gut microbiota abundance (class Bacteroidia id.912) || ||	20	31383530	0.0066	9.4e-08	25913	NicotineDenpendence	NicotineDenpendence	TRUE	0.0011028	25913	6.88e-05	14306	TRUE	0.0167073
rs9600255	G	A	G	A	0.0383	-0.00772271	0.5506	0.2883	ebi-a-GCST90016911	13	74875648	0.0118059	14306	0.532819	Gut microbiota abundance (class Bacteroidia id.912) || id:ebi-a-GCST90016911	Gut microbiota abundance (class Bacteroidia id.912)	Gut microbiota abundance (class Bacteroidia id.912) || ||	13	74875648	0.0079	1.27e-06	25913	NicotineDenpendence	NicotineDenpendence	TRUE	0.000906286	25913	2.99e-05	14306	TRUE	0.0179906
rs9848605	C	T	C	T	0.0312	-0.0120623	0.4072	0.5239	ebi-a-GCST90016911	3	8546325	0.0107946	14306	0.25448	Gut microbiota abundance (class Bacteroidia id.912) || id:ebi-a-GCST90016911	Gut microbiota abundance (class Bacteroidia id.912)	Gut microbiota abundance (class Bacteroidia id.912) || ||	3	8546325	0.0066	2.06e-06	25913	NicotineDenpendence	NicotineDenpendence	TRUE	0.000861713	25913	8.73e-05	14306	TRUE	0.0546157
rs10868836	G	A	G	A	-0.0317	0.00540045	0.3907	0.5964	ebi-a-GCST90016912	9	73096408	0.0110633	14306	0.604505	Gut microbiota abundance (class Betaproteobacteria id.2867) || id:ebi-a-GCST90016912	Gut microbiota abundance (class Betaproteobacteria id.2867)	Gut microbiota abundance (class Betaproteobacteria id.2867) || ||	9	73096408	0.0068	3.63e-06	25913	NicotineDenpendence	NicotineDenpendence	TRUE	0.000838016	25913	1.67e-05	14306	TRUE	0.0169415
rs12130577	G	C	G	C	-0.0431	0.0196605	0.2284	0.91153	ebi-a-GCST90016912	1	245915905	0.0194348	14306	0.309378	Gut microbiota abundance (class Betaproteobacteria id.2867) || id:ebi-a-GCST90016912	Gut microbiota abundance (class Betaproteobacteria id.2867)	Gut microbiota abundance (class Betaproteobacteria id.2867) || ||	1	245915905	0.009	1.63e-06	25913	NicotineDenpendence	NicotineDenpendence	FALSE	0.000884303	25913	7.15e-05	14306	TRUE	0.040994
rs12645181	C	T	C	T	-0.0486	-0.0221624	0.2268	0.8449	ebi-a-GCST90016912	4	68765308	0.0145864	14306	0.11963	Gut microbiota abundance (class Betaproteobacteria id.2867) || id:ebi-a-GCST90016912	Gut microbiota abundance (class Betaproteobacteria id.2867)	Gut microbiota abundance (class Betaproteobacteria id.2867) || ||	4	68765308	0.0099	9.65e-07	25913	NicotineDenpendence	NicotineDenpendence	TRUE	0.000929211	25913	0.000161365	14306	TRUE	0.0876933
rs13284520	A	C	A	C	0.0368	-0.0249513	0.6603	0.835	ebi-a-GCST90016912	9	136502572	0.0144538	14306	0.0720211	Gut microbiota abundance (class Betaproteobacteria id.2867) || id:ebi-a-GCST90016912	Gut microbiota abundance (class Betaproteobacteria id.2867)	Gut microbiota abundance (class Betaproteobacteria id.2867) || ||	9	136502572	0.0077	1.55e-06	25913	NicotineDenpendence	NicotineDenpendence	TRUE	0.000880739	25913	0.000208293	14306	TRUE	0.143132
rs138264203	G	A	G	A	0.0778	0.0100885	0.1375	0.93837	ebi-a-GCST90016912	2	26855435	0.027758	14306	0.664918	Gut microbiota abundance (class Betaproteobacteria id.2867) || id:ebi-a-GCST90016912	Gut microbiota abundance (class Betaproteobacteria id.2867)	Gut microbiota abundance (class Betaproteobacteria id.2867) || ||	2	26855435	0.0161	1.29e-06	25913	NicotineDenpendence	NicotineDenpendence	TRUE	0.000900393	25913	9.23e-06	14306	TRUE	0.00960537
rs138544659	T	G	T	G	-0.0603	-0.00149376	0.6701	0.6302	ebi-a-GCST90016912	15	78900701	0.0115542	14306	0.895184	Gut microbiota abundance (class Betaproteobacteria id.2867) || id:ebi-a-GCST90016912	Gut microbiota abundance (class Betaproteobacteria id.2867)	Gut microbiota abundance (class Betaproteobacteria id.2867) || ||	15	78900701	0.0076	1.78e-15	25666	NicotineDenpendence	NicotineDenpendence	TRUE	0.00244692	25666	1.17e-06	14306	TRUE	3.47e-06
rs2058518	G	A	G	A	0.0363	-0.00991981	0.68	0.3022	ebi-a-GCST90016912	7	8214451	0.0120815	14306	0.382146	Gut microbiota abundance (class Betaproteobacteria id.2867) || id:ebi-a-GCST90016912	Gut microbiota abundance (class Betaproteobacteria id.2867)	Gut microbiota abundance (class Betaproteobacteria id.2867) || ||	7	8214451	0.0075	1.36e-06	21191	NicotineDenpendence	NicotineDenpendence	TRUE	0.00110433	21191	4.71e-05	14306	TRUE	0.0147877
rs7096546	C	G	C	G	0.0411	-0.0224586	0.7188	0.92744	ebi-a-GCST90016912	10	115244062	0.0186764	14306	0.1612	Gut microbiota abundance (class Betaproteobacteria id.2867) || id:ebi-a-GCST90016912	Gut microbiota abundance (class Betaproteobacteria id.2867)	Gut microbiota abundance (class Betaproteobacteria id.2867) || ||	10	115244062	0.0088	2.65e-06	25913	NicotineDenpendence	NicotineDenpendence	FALSE	0.000841141	25913	0.000101083	14306	TRUE	0.0687944
rs875041	C	T	C	T	0.0353	-0.00386395	0.519	0.6402	ebi-a-GCST90016912	20	31383530	0.0110824	14306	0.720075	Gut microbiota abundance (class Betaproteobacteria id.2867) || id:ebi-a-GCST90016912	Gut microbiota abundance (class Betaproteobacteria id.2867)	Gut microbiota abundance (class Betaproteobacteria id.2867) || ||	20	31383530	0.0066	9.4e-08	25913	NicotineDenpendence	NicotineDenpendence	TRUE	0.0011028	25913	8.5e-06	14306	TRUE	0.00362262
rs9600255	G	A	G	A	0.0383	0.010074	0.5506	0.2883	ebi-a-GCST90016912	13	74875648	0.0122069	14306	0.416126	Gut microbiota abundance (class Betaproteobacteria id.2867) || id:ebi-a-GCST90016912	Gut microbiota abundance (class Betaproteobacteria id.2867)	Gut microbiota abundance (class Betaproteobacteria id.2867) || ||	13	74875648	0.0079	1.27e-06	25913	NicotineDenpendence	NicotineDenpendence	TRUE	0.000906286	25913	4.76e-05	14306	TRUE	0.0258503
rs9848605	C	T	C	T	0.0312	-0.00407103	0.4072	0.5239	ebi-a-GCST90016912	3	8546325	0.0111511	14306	0.799088	Gut microbiota abundance (class Betaproteobacteria id.2867) || id:ebi-a-GCST90016912	Gut microbiota abundance (class Betaproteobacteria id.2867)	Gut microbiota abundance (class Betaproteobacteria id.2867) || ||	3	8546325	0.0066	2.06e-06	25913	NicotineDenpendence	NicotineDenpendence	TRUE	0.000861713	25913	9.32e-06	14306	TRUE	0.0115434
rs10868836	G	A	G	A	-0.0317	0.00392257	0.3907	0.5964	ebi-a-GCST90016913	9	73096408	0.0106946	14306	0.680729	Gut microbiota abundance (class Clostridia id.1859) || id:ebi-a-GCST90016913	Gut microbiota abundance (class Clostridia id.1859)	Gut microbiota abundance (class Clostridia id.1859) || ||	9	73096408	0.0068	3.63e-06	25913	NicotineDenpendence	NicotineDenpendence	TRUE	0.000838016	25913	9.4e-06	14306	TRUE	0.0129411
rs12130577	G	C	G	C	-0.0431	-0.00523538	0.2284	0.91153	ebi-a-GCST90016913	1	245915905	0.0187831	14306	0.791704	Gut microbiota abundance (class Clostridia id.1859) || id:ebi-a-GCST90016913	Gut microbiota abundance (class Clostridia id.1859)	Gut microbiota abundance (class Clostridia id.1859) || ||	1	245915905	0.009	1.63e-06	25913	NicotineDenpendence	NicotineDenpendence	FALSE	0.000884303	25913	5.43e-06	14306	TRUE	0.0084923
rs12645181	C	T	C	T	-0.0486	0.000520729	0.2268	0.8449	ebi-a-GCST90016913	4	68765308	0.0141221	14306	0.982818	Gut microbiota abundance (class Clostridia id.1859) || id:ebi-a-GCST90016913	Gut microbiota abundance (class Clostridia id.1859)	Gut microbiota abundance (class Clostridia id.1859) || ||	4	68765308	0.0099	9.65e-07	25913	NicotineDenpendence	NicotineDenpendence	TRUE	0.000929211	25913	9.51e-08	14306	TRUE	0.00375999
rs13284520	A	C	A	C	0.0368	-0.0209642	0.6603	0.835	ebi-a-GCST90016913	9	136502572	0.0139719	14306	0.126952	Gut microbiota abundance (class Clostridia id.1859) || id:ebi-a-GCST90016913	Gut microbiota abundance (class Clostridia id.1859)	Gut microbiota abundance (class Clostridia id.1859) || ||	9	136502572	0.0077	1.55e-06	25913	NicotineDenpendence	NicotineDenpendence	TRUE	0.000880739	25913	0.000157369	14306	TRUE	0.0998724
rs138264203	G	A	G	A	0.0778	-0.00631894	0.1375	0.93837	ebi-a-GCST90016913	2	26855435	0.0266536	14306	0.781484	Gut microbiota abundance (class Clostridia id.1859) || id:ebi-a-GCST90016913	Gut microbiota abundance (class Clostridia id.1859)	Gut microbiota abundance (class Clostridia id.1859) || ||	2	26855435	0.0161	1.29e-06	25913	NicotineDenpendence	NicotineDenpendence	TRUE	0.000900393	25913	3.93e-06	14306	TRUE	0.00712056
rs138544659	T	G	T	G	-0.0603	-0.00548719	0.6701	0.6302	ebi-a-GCST90016913	15	78900701	0.0111667	14306	0.589753	Gut microbiota abundance (class Clostridia id.1859) || id:ebi-a-GCST90016913	Gut microbiota abundance (class Clostridia id.1859)	Gut microbiota abundance (class Clostridia id.1859) || ||	15	78900701	0.0076	1.78e-15	25666	NicotineDenpendence	NicotineDenpendence	TRUE	0.00244692	25666	1.69e-05	14306	TRUE	1.36e-05
rs2058518	G	A	G	A	0.0363	-0.0172758	0.68	0.3022	ebi-a-GCST90016913	7	8214451	0.0116834	14306	0.124681	Gut microbiota abundance (class Clostridia id.1859) || id:ebi-a-GCST90016913	Gut microbiota abundance (class Clostridia id.1859)	Gut microbiota abundance (class Clostridia id.1859) || ||	7	8214451	0.0075	1.36e-06	21191	NicotineDenpendence	NicotineDenpendence	TRUE	0.00110433	21191	0.000152832	14306	TRUE	0.05367
rs7096546	C	G	C	G	0.0411	0.00605268	0.7188	0.92744	ebi-a-GCST90016913	10	115244062	0.0181031	14306	0.600883	Gut microbiota abundance (class Clostridia id.1859) || id:ebi-a-GCST90016913	Gut microbiota abundance (class Clostridia id.1859)	Gut microbiota abundance (class Clostridia id.1859) || ||	10	115244062	0.0088	2.65e-06	25913	NicotineDenpendence	NicotineDenpendence	FALSE	0.000841141	25913	7.81e-06	14306	TRUE	0.0118493
rs875041	C	T	C	T	0.0353	-0.00671316	0.519	0.6402	ebi-a-GCST90016913	20	31383530	0.0107214	14306	0.5364	Gut microbiota abundance (class Clostridia id.1859) || id:ebi-a-GCST90016913	Gut microbiota abundance (class Clostridia id.1859)	Gut microbiota abundance (class Clostridia id.1859) || ||	20	31383530	0.0066	9.4e-08	25913	NicotineDenpendence	NicotineDenpendence	TRUE	0.0011028	25913	2.74e-05	14306	TRUE	0.00721941
rs9600255	G	A	G	A	0.0383	-0.00288768	0.5506	0.2883	ebi-a-GCST90016913	13	74875648	0.0118016	14306	0.799839	Gut microbiota abundance (class Clostridia id.1859) || id:ebi-a-GCST90016913	Gut microbiota abundance (class Clostridia id.1859)	Gut microbiota abundance (class Clostridia id.1859) || ||	13	74875648	0.0079	1.27e-06	25913	NicotineDenpendence	NicotineDenpendence	TRUE	0.000906286	25913	4.19e-06	14306	TRUE	0.00705016
rs9848605	C	T	C	T	0.0312	-0.00170068	0.4072	0.5239	ebi-a-GCST90016913	3	8546325	0.0107926	14306	0.840618	Gut microbiota abundance (class Clostridia id.1859) || id:ebi-a-GCST90016913	Gut microbiota abundance (class Clostridia id.1859)	Gut microbiota abundance (class Clostridia id.1859) || ||	3	8546325	0.0066	2.06e-06	25913	NicotineDenpendence	NicotineDenpendence	TRUE	0.000861713	25913	1.74e-06	14306	TRUE	0.00709492
rs10868836	G	A	G	A	-0.0317	0.00683623	0.3907	0.5964	ebi-a-GCST90016914	9	73096408	0.0108851	14306	0.529728	Gut microbiota abundance (class Coriobacteriia id.809) || id:ebi-a-GCST90016914	Gut microbiota abundance (class Coriobacteriia id.809)	Gut microbiota abundance (class Coriobacteriia id.809) || ||	9	73096408	0.0068	3.63e-06	25913	NicotineDenpendence	NicotineDenpendence	TRUE	0.000838016	25913	2.76e-05	14306	TRUE	0.0228648
rs12130577	G	C	G	C	-0.0431	0.0173145	0.2284	0.91153	ebi-a-GCST90016914	1	245915905	0.0191522	14306	0.317013	Gut microbiota abundance (class Coriobacteriia id.809) || id:ebi-a-GCST90016914	Gut microbiota abundance (class Coriobacteriia id.809)	Gut microbiota abundance (class Coriobacteriia id.809) || ||	1	245915905	0.009	1.63e-06	25913	NicotineDenpendence	NicotineDenpendence	FALSE	0.000884303	25913	5.71e-05	14306	TRUE	0.0331776
rs12645181	C	T	C	T	-0.0486	-0.00833004	0.2268	0.8449	ebi-a-GCST90016914	4	68765308	0.0143667	14306	0.635988	Gut microbiota abundance (class Coriobacteriia id.809) || id:ebi-a-GCST90016914	Gut microbiota abundance (class Coriobacteriia id.809)	Gut microbiota abundance (class Coriobacteriia id.809) || ||	4	68765308	0.0099	9.65e-07	25913	NicotineDenpendence	NicotineDenpendence	TRUE	0.000929211	25913	2.35e-05	14306	TRUE	0.0138232
rs13284520	A	C	A	C	0.0368	0.0303962	0.6603	0.835	ebi-a-GCST90016914	9	136502572	0.0142188	14306	0.0325155	Gut microbiota abundance (class Coriobacteriia id.809) || id:ebi-a-GCST90016914	Gut microbiota abundance (class Coriobacteriia id.809)	Gut microbiota abundance (class Coriobacteriia id.809) || ||	9	136502572	0.0077	1.55e-06	25913	NicotineDenpendence	NicotineDenpendence	TRUE	0.000880739	25913	0.000319386	14306	TRUE	0.256795
rs138264203	G	A	G	A	0.0778	-0.0127033	0.1375	0.93837	ebi-a-GCST90016914	2	26855435	0.0268846	14306	0.624919	Gut microbiota abundance (class Coriobacteriia id.809) || id:ebi-a-GCST90016914	Gut microbiota abundance (class Coriobacteriia id.809)	Gut microbiota abundance (class Coriobacteriia id.809) || ||	2	26855435	0.0161	1.29e-06	25913	NicotineDenpendence	NicotineDenpendence	TRUE	0.000900393	25913	1.56e-05	14306	TRUE	0.0123432
rs138544659	T	G	T	G	-0.0603	-0.00671342	0.6701	0.6302	ebi-a-GCST90016914	15	78900701	0.0113774	14306	0.526561	Gut microbiota abundance (class Coriobacteriia id.809) || id:ebi-a-GCST90016914	Gut microbiota abundance (class Coriobacteriia id.809)	Gut microbiota abundance (class Coriobacteriia id.809) || ||	15	78900701	0.0076	1.78e-15	25666	NicotineDenpendence	NicotineDenpendence	TRUE	0.00244692	25666	2.43e-05	14306	TRUE	1.94e-05
rs2058518	G	A	G	A	0.0363	0.00093813	0.68	0.3022	ebi-a-GCST90016914	7	8214451	0.0118702	14306	0.905632	Gut microbiota abundance (class Coriobacteriia id.809) || id:ebi-a-GCST90016914	Gut microbiota abundance (class Coriobacteriia id.809)	Gut microbiota abundance (class Coriobacteriia id.809) || ||	7	8214451	0.0075	1.36e-06	21191	NicotineDenpendence	NicotineDenpendence	TRUE	0.00110433	21191	4.37e-07	14306	TRUE	0.00260513
rs7096546	C	G	C	G	0.0411	-0.00756699	0.7188	0.92744	ebi-a-GCST90016914	10	115244062	0.0186449	14306	0.911393	Gut microbiota abundance (class Coriobacteriia id.809) || id:ebi-a-GCST90016914	Gut microbiota abundance (class Coriobacteriia id.809)	Gut microbiota abundance (class Coriobacteriia id.809) || ||	10	115244062	0.0088	2.65e-06	25913	NicotineDenpendence	NicotineDenpendence	FALSE	0.000841141	25913	1.15e-05	14306	TRUE	0.0139244
rs875041	C	T	C	T	0.0353	0.00506956	0.519	0.6402	ebi-a-GCST90016914	20	31383530	0.0109189	14306	0.622703	Gut microbiota abundance (class Coriobacteriia id.809) || id:ebi-a-GCST90016914	Gut microbiota abundance (class Coriobacteriia id.809)	Gut microbiota abundance (class Coriobacteriia id.809) || ||	20	31383530	0.0066	9.4e-08	25913	NicotineDenpendence	NicotineDenpendence	TRUE	0.0011028	25913	1.51e-05	14306	TRUE	0.00485556
rs9600255	G	A	G	A	0.0383	-0.00108908	0.5506	0.2883	ebi-a-GCST90016914	13	74875648	0.0120523	14306	0.987571	Gut microbiota abundance (class Coriobacteriia id.809) || id:ebi-a-GCST90016914	Gut microbiota abundance (class Coriobacteriia id.809)	Gut microbiota abundance (class Coriobacteriia id.809) || ||	13	74875648	0.0079	1.27e-06	25913	NicotineDenpendence	NicotineDenpendence	TRUE	0.000906286	25913	5.71e-07	14306	TRUE	0.00482734
rs9848605	C	T	C	T	0.0312	0.015755	0.4072	0.5239	ebi-a-GCST90016914	3	8546325	0.0108798	14306	0.147139	Gut microbiota abundance (class Coriobacteriia id.809) || id:ebi-a-GCST90016914	Gut microbiota abundance (class Coriobacteriia id.809)	Gut microbiota abundance (class Coriobacteriia id.809) || ||	3	8546325	0.0066	2.06e-06	25913	NicotineDenpendence	NicotineDenpendence	TRUE	0.000861713	25913	0.00014658	14306	TRUE	0.0976149
rs10868836	G	A	G	A	-0.0317	-0.0313642	0.3907	0.5964	ebi-a-GCST90016915	9	73096408	0.011756	14306	0.00713986	Gut microbiota abundance (class Deltaproteobacteria id.3087) || id:ebi-a-GCST90016915	Gut microbiota abundance (class Deltaproteobacteria id.3087)	Gut microbiota abundance (class Deltaproteobacteria id.3087) || ||	9	73096408	0.0068	3.63e-06	25913	NicotineDenpendence	NicotineDenpendence	TRUE	0.000838016	25913	0.000497366	14306	TRUE	0.523145
rs12130577	G	C	G	C	-0.0431	0.0247749	0.2284	0.91153	ebi-a-GCST90016915	1	245915905	0.0206562	14306	0.254802	Gut microbiota abundance (class Deltaproteobacteria id.3087) || id:ebi-a-GCST90016915	Gut microbiota abundance (class Deltaproteobacteria id.3087)	Gut microbiota abundance (class Deltaproteobacteria id.3087) || ||	1	245915905	0.009	1.63e-06	25913	NicotineDenpendence	NicotineDenpendence	FALSE	0.000884303	25913	0.000100559	14306	TRUE	0.0583748
rs12645181	C	T	C	T	-0.0486	-0.0198623	0.2268	0.8449	ebi-a-GCST90016915	4	68765308	0.0155238	14306	0.208471	Gut microbiota abundance (class Deltaproteobacteria id.3087) || id:ebi-a-GCST90016915	Gut microbiota abundance (class Deltaproteobacteria id.3087)	Gut microbiota abundance (class Deltaproteobacteria id.3087) || ||	4	68765308	0.0099	9.65e-07	25913	NicotineDenpendence	NicotineDenpendence	TRUE	0.000929211	25913	0.000114434	14306	TRUE	0.0574002
rs13284520	A	C	A	C	0.0368	-0.02486	0.6603	0.835	ebi-a-GCST90016915	9	136502572	0.0153645	14306	0.112209	Gut microbiota abundance (class Deltaproteobacteria id.3087) || id:ebi-a-GCST90016915	Gut microbiota abundance (class Deltaproteobacteria id.3087)	Gut microbiota abundance (class Deltaproteobacteria id.3087) || ||	9	136502572	0.0077	1.55e-06	25913	NicotineDenpendence	NicotineDenpendence	TRUE	0.000880739	25913	0.00018299	14306	TRUE	0.120873
rs138264203	G	A	G	A	0.0778	0.0836195	0.1375	0.93837	ebi-a-GCST90016915	2	26855435	0.0293735	14306	0.00498816	Gut microbiota abundance (class Deltaproteobacteria id.3087) || id:ebi-a-GCST90016915	Gut microbiota abundance (class Deltaproteobacteria id.3087)	Gut microbiota abundance (class Deltaproteobacteria id.3087) || ||	2	26855435	0.0161	1.29e-06	25913	NicotineDenpendence	NicotineDenpendence	TRUE	0.000900393	25913	0.00056624	14306	TRUE	0.550737
rs138544659	T	G	T	G	-0.0603	0.0168341	0.6701	0.6302	ebi-a-GCST90016915	15	78900701	0.0122827	14306	0.159915	Gut microbiota abundance (class Deltaproteobacteria id.3087) || id:ebi-a-GCST90016915	Gut microbiota abundance (class Deltaproteobacteria id.3087)	Gut microbiota abundance (class Deltaproteobacteria id.3087) || ||	15	78900701	0.0076	1.78e-15	25666	NicotineDenpendence	NicotineDenpendence	TRUE	0.00244692	25666	0.000131304	14306	TRUE	0.000266088
rs2058518	G	A	G	A	0.0363	-0.0166073	0.68	0.3022	ebi-a-GCST90016915	7	8214451	0.0128327	14306	0.242853	Gut microbiota abundance (class Deltaproteobacteria id.3087) || id:ebi-a-GCST90016915	Gut microbiota abundance (class Deltaproteobacteria id.3087)	Gut microbiota abundance (class Deltaproteobacteria id.3087) || ||	7	8214451	0.0075	1.36e-06	21191	NicotineDenpendence	NicotineDenpendence	TRUE	0.00110433	21191	0.000117072	14306	TRUE	0.0382609
rs7096546	C	G	C	G	0.0411	-0.00198837	0.7188	0.92744	ebi-a-GCST90016915	10	115244062	0.0200399	14306	0.576809	Gut microbiota abundance (class Deltaproteobacteria id.3087) || id:ebi-a-GCST90016915	Gut microbiota abundance (class Deltaproteobacteria id.3087)	Gut microbiota abundance (class Deltaproteobacteria id.3087) || ||	10	115244062	0.0088	2.65e-06	25913	NicotineDenpendence	NicotineDenpendence	FALSE	0.000841141	25913	6.88e-07	14306	TRUE	0.00682372
rs875041	C	T	C	T	0.0353	0.00550417	0.519	0.6402	ebi-a-GCST90016915	20	31383530	0.0117879	14306	0.644356	Gut microbiota abundance (class Deltaproteobacteria id.3087) || id:ebi-a-GCST90016915	Gut microbiota abundance (class Deltaproteobacteria id.3087)	Gut microbiota abundance (class Deltaproteobacteria id.3087) || ||	20	31383530	0.0066	9.4e-08	25913	NicotineDenpendence	NicotineDenpendence	TRUE	0.0011028	25913	1.52e-05	14306	TRUE	0.0048877
rs9600255	G	A	G	A	0.0383	0.00409617	0.5506	0.2883	ebi-a-GCST90016915	13	74875648	0.0130037	14306	0.777909	Gut microbiota abundance (class Deltaproteobacteria id.3087) || id:ebi-a-GCST90016915	Gut microbiota abundance (class Deltaproteobacteria id.3087)	Gut microbiota abundance (class Deltaproteobacteria id.3087) || ||	13	74875648	0.0079	1.27e-06	25913	NicotineDenpendence	NicotineDenpendence	TRUE	0.000906286	25913	6.94e-06	14306	TRUE	0.00833901
rs9848605	C	T	C	T	0.0312	-0.0129322	0.4072	0.5239	ebi-a-GCST90016915	3	8546325	0.0118182	14306	0.274331	Gut microbiota abundance (class Deltaproteobacteria id.3087) || id:ebi-a-GCST90016915	Gut microbiota abundance (class Deltaproteobacteria id.3087)	Gut microbiota abundance (class Deltaproteobacteria id.3087) || ||	3	8546325	0.0066	2.06e-06	25913	NicotineDenpendence	NicotineDenpendence	TRUE	0.000861713	25913	8.37e-05	14306	TRUE	0.0523161
rs10868836	G	A	G	A	-0.0317	-0.013096	0.3907	0.5964	ebi-a-GCST90016916	9	73096408	0.0107325	14306	0.205518	Gut microbiota abundance (class Erysipelotrichia id.2147) || id:ebi-a-GCST90016916	Gut microbiota abundance (class Erysipelotrichia id.2147)	Gut microbiota abundance (class Erysipelotrichia id.2147) || ||	9	73096408	0.0068	3.63e-06	25913	NicotineDenpendence	NicotineDenpendence	TRUE	0.000838016	25913	0.000104081	14306	TRUE	0.0718014
rs12130577	G	C	G	C	-0.0431	-0.0349134	0.2284	0.91153	ebi-a-GCST90016916	1	245915905	0.0188666	14306	0.0618173	Gut microbiota abundance (class Erysipelotrichia id.2147) || id:ebi-a-GCST90016916	Gut microbiota abundance (class Erysipelotrichia id.2147)	Gut microbiota abundance (class Erysipelotrichia id.2147) || ||	1	245915905	0.009	1.63e-06	25913	NicotineDenpendence	NicotineDenpendence	FALSE	0.000884303	25913	0.000239351	14306	TRUE	0.170605
rs12645181	C	T	C	T	-0.0486	0.0110136	0.2268	0.8449	ebi-a-GCST90016916	4	68765308	0.0141588	14306	0.340319	Gut microbiota abundance (class Erysipelotrichia id.2147) || id:ebi-a-GCST90016916	Gut microbiota abundance (class Erysipelotrichia id.2147)	Gut microbiota abundance (class Erysipelotrichia id.2147) || ||	4	68765308	0.0099	9.65e-07	25913	NicotineDenpendence	NicotineDenpendence	TRUE	0.000929211	25913	4.23e-05	14306	TRUE	0.0212866
rs13284520	A	C	A	C	0.0368	-0.0103015	0.6603	0.835	ebi-a-GCST90016916	9	136502572	0.0140192	14306	0.426673	Gut microbiota abundance (class Erysipelotrichia id.2147) || id:ebi-a-GCST90016916	Gut microbiota abundance (class Erysipelotrichia id.2147)	Gut microbiota abundance (class Erysipelotrichia id.2147) || ||	9	136502572	0.0077	1.55e-06	25913	NicotineDenpendence	NicotineDenpendence	TRUE	0.000880739	25913	3.77e-05	14306	TRUE	0.0238213
rs138264203	G	A	G	A	0.0778	-0.0268138	0.1375	0.93837	ebi-a-GCST90016916	2	26855435	0.0266883	14306	0.347084	Gut microbiota abundance (class Erysipelotrichia id.2147) || id:ebi-a-GCST90016916	Gut microbiota abundance (class Erysipelotrichia id.2147)	Gut microbiota abundance (class Erysipelotrichia id.2147) || ||	2	26855435	0.0161	1.29e-06	25913	NicotineDenpendence	NicotineDenpendence	TRUE	0.000900393	25913	7.06e-05	14306	TRUE	0.0379852
rs138544659	T	G	T	G	-0.0603	0.0065393	0.6701	0.6302	ebi-a-GCST90016916	15	78900701	0.0112113	14306	0.561587	Gut microbiota abundance (class Erysipelotrichia id.2147) || id:ebi-a-GCST90016916	Gut microbiota abundance (class Erysipelotrichia id.2147)	Gut microbiota abundance (class Erysipelotrichia id.2147) || ||	15	78900701	0.0076	1.78e-15	25666	NicotineDenpendence	NicotineDenpendence	TRUE	0.00244692	25666	2.38e-05	14306	TRUE	1.89e-05
rs2058518	G	A	G	A	0.0363	0.00205389	0.68	0.3022	ebi-a-GCST90016916	7	8214451	0.0117204	14306	0.864237	Gut microbiota abundance (class Erysipelotrichia id.2147) || id:ebi-a-GCST90016916	Gut microbiota abundance (class Erysipelotrichia id.2147)	Gut microbiota abundance (class Erysipelotrichia id.2147) || ||	7	8214451	0.0075	1.36e-06	21191	NicotineDenpendence	NicotineDenpendence	TRUE	0.00110433	21191	2.15e-06	14306	TRUE	0.00331915
rs7096546	C	G	C	G	0.0411	0.014364	0.7188	0.92744	ebi-a-GCST90016916	10	115244062	0.0182045	14306	0.418444	Gut microbiota abundance (class Erysipelotrichia id.2147) || id:ebi-a-GCST90016916	Gut microbiota abundance (class Erysipelotrichia id.2147)	Gut microbiota abundance (class Erysipelotrichia id.2147) || ||	10	115244062	0.0088	2.65e-06	25913	NicotineDenpendence	NicotineDenpendence	FALSE	0.000841141	25913	4.35e-05	14306	TRUE	0.0314257
rs875041	C	T	C	T	0.0353	0.0197495	0.519	0.6402	ebi-a-GCST90016916	20	31383530	0.0107549	14306	0.0657158	Gut microbiota abundance (class Erysipelotrichia id.2147) || id:ebi-a-GCST90016916	Gut microbiota abundance (class Erysipelotrichia id.2147)	Gut microbiota abundance (class Erysipelotrichia id.2147) || ||	20	31383530	0.0066	9.4e-08	25913	NicotineDenpendence	NicotineDenpendence	TRUE	0.0011028	25913	0.000235689	14306	TRUE	0.0863022
rs9600255	G	A	G	A	0.0383	-0.00864582	0.5506	0.2883	ebi-a-GCST90016916	13	74875648	0.0118492	14306	0.467125	Gut microbiota abundance (class Erysipelotrichia id.2147) || id:ebi-a-GCST90016916	Gut microbiota abundance (class Erysipelotrichia id.2147)	Gut microbiota abundance (class Erysipelotrichia id.2147) || ||	13	74875648	0.0079	1.27e-06	25913	NicotineDenpendence	NicotineDenpendence	TRUE	0.000906286	25913	3.72e-05	14306	TRUE	0.0211553
rs9848605	C	T	C	T	0.0312	-0.000596347	0.4072	0.5239	ebi-a-GCST90016916	3	8546325	0.0108117	14306	0.924846	Gut microbiota abundance (class Erysipelotrichia id.2147) || id:ebi-a-GCST90016916	Gut microbiota abundance (class Erysipelotrichia id.2147)	Gut microbiota abundance (class Erysipelotrichia id.2147) || ||	3	8546325	0.0066	2.06e-06	25913	NicotineDenpendence	NicotineDenpendence	TRUE	0.000861713	25913	2.13e-07	14306	TRUE	0.00552755
rs10868836	G	A	G	A	-0.0317	-0.00207687	0.3907	0.5964	ebi-a-GCST90016917	9	73096408	0.0114532	14306	0.815867	Gut microbiota abundance (class Gammaproteobacteria id.3303) || id:ebi-a-GCST90016917	Gut microbiota abundance (class Gammaproteobacteria id.3303)	Gut microbiota abundance (class Gammaproteobacteria id.3303) || ||	9	73096408	0.0068	3.63e-06	25913	NicotineDenpendence	NicotineDenpendence	TRUE	0.000838016	25913	2.3e-06	14306	TRUE	0.00843269
rs12130577	G	C	G	C	-0.0431	-0.0154776	0.2284	0.91153	ebi-a-GCST90016917	1	245915905	0.0201579	14306	0.459462	Gut microbiota abundance (class Gammaproteobacteria id.3303) || id:ebi-a-GCST90016917	Gut microbiota abundance (class Gammaproteobacteria id.3303)	Gut microbiota abundance (class Gammaproteobacteria id.3303) || ||	1	245915905	0.009	1.63e-06	25913	NicotineDenpendence	NicotineDenpendence	FALSE	0.000884303	25913	4.12e-05	14306	TRUE	0.0251383
rs12645181	C	T	C	T	-0.0486	-0.00448287	0.2268	0.8449	ebi-a-GCST90016917	4	68765308	0.0150807	14306	0.772471	Gut microbiota abundance (class Gammaproteobacteria id.3303) || id:ebi-a-GCST90016917	Gut microbiota abundance (class Gammaproteobacteria id.3303)	Gut microbiota abundance (class Gammaproteobacteria id.3303) || ||	4	68765308	0.0099	9.65e-07	25913	NicotineDenpendence	NicotineDenpendence	TRUE	0.000929211	25913	6.18e-06	14306	TRUE	0.00717474
rs13284520	A	C	A	C	0.0368	0.0149615	0.6603	0.835	ebi-a-GCST90016917	9	136502572	0.0149564	14306	0.338877	Gut microbiota abundance (class Gammaproteobacteria id.3303) || id:ebi-a-GCST90016917	Gut microbiota abundance (class Gammaproteobacteria id.3303)	Gut microbiota abundance (class Gammaproteobacteria id.3303) || ||	9	136502572	0.0077	1.55e-06	25913	NicotineDenpendence	NicotineDenpendence	TRUE	0.000880739	25913	7e-05	14306	TRUE	0.0406704
rs138264203	G	A	G	A	0.0778	0.00679721	0.1375	0.93837	ebi-a-GCST90016917	2	26855435	0.0289006	14306	0.829595	Gut microbiota abundance (class Gammaproteobacteria id.3303) || id:ebi-a-GCST90016917	Gut microbiota abundance (class Gammaproteobacteria id.3303)	Gut microbiota abundance (class Gammaproteobacteria id.3303) || ||	2	26855435	0.0161	1.29e-06	25913	NicotineDenpendence	NicotineDenpendence	TRUE	0.000900393	25913	3.87e-06	14306	TRUE	0.00708835
rs138544659	T	G	T	G	-0.0603	0.021523	0.6701	0.6302	ebi-a-GCST90016917	15	78900701	0.0119541	14306	0.0605592	Gut microbiota abundance (class Gammaproteobacteria id.3303) || id:ebi-a-GCST90016917	Gut microbiota abundance (class Gammaproteobacteria id.3303)	Gut microbiota abundance (class Gammaproteobacteria id.3303) || ||	15	78900701	0.0076	1.78e-15	25666	NicotineDenpendence	NicotineDenpendence	TRUE	0.00244692	25666	0.000226577	14306	TRUE	0.000960677
rs2058518	G	A	G	A	0.0363	0.00865047	0.68	0.3022	ebi-a-GCST90016917	7	8214451	0.0125067	14306	0.447337	Gut microbiota abundance (class Gammaproteobacteria id.3303) || id:ebi-a-GCST90016917	Gut microbiota abundance (class Gammaproteobacteria id.3303)	Gut microbiota abundance (class Gammaproteobacteria id.3303) || ||	7	8214451	0.0075	1.36e-06	21191	NicotineDenpendence	NicotineDenpendence	TRUE	0.00110433	21191	3.34e-05	14306	TRUE	0.0111641
rs7096546	C	G	C	G	0.0411	0.0464144	0.7188	0.92744	ebi-a-GCST90016917	10	115244062	0.0192759	14306	0.0065887	Gut microbiota abundance (class Gammaproteobacteria id.3303) || id:ebi-a-GCST90016917	Gut microbiota abundance (class Gammaproteobacteria id.3303)	Gut microbiota abundance (class Gammaproteobacteria id.3303) || ||	10	115244062	0.0088	2.65e-06	25913	NicotineDenpendence	NicotineDenpendence	FALSE	0.000841141	25913	0.000405175	14306	TRUE	0.394015
rs875041	C	T	C	T	0.0353	-0.00566379	0.519	0.6402	ebi-a-GCST90016917	20	31383530	0.0114714	14306	0.624925	Gut microbiota abundance (class Gammaproteobacteria id.3303) || id:ebi-a-GCST90016917	Gut microbiota abundance (class Gammaproteobacteria id.3303)	Gut microbiota abundance (class Gammaproteobacteria id.3303) || ||	20	31383530	0.0066	9.4e-08	25913	NicotineDenpendence	NicotineDenpendence	TRUE	0.0011028	25913	1.7e-05	14306	TRUE	0.00522485
rs9600255	G	A	G	A	0.0383	0.00578469	0.5506	0.2883	ebi-a-GCST90016917	13	74875648	0.0126319	14306	0.58045	Gut microbiota abundance (class Gammaproteobacteria id.3303) || id:ebi-a-GCST90016917	Gut microbiota abundance (class Gammaproteobacteria id.3303)	Gut microbiota abundance (class Gammaproteobacteria id.3303) || ||	13	74875648	0.0079	1.27e-06	25913	NicotineDenpendence	NicotineDenpendence	TRUE	0.000906286	25913	1.47e-05	14306	TRUE	0.0116262
rs9848605	C	T	C	T	0.0312	0.0180716	0.4072	0.5239	ebi-a-GCST90016917	3	8546325	0.0115384	14306	0.104819	Gut microbiota abundance (class Gammaproteobacteria id.3303) || id:ebi-a-GCST90016917	Gut microbiota abundance (class Gammaproteobacteria id.3303)	Gut microbiota abundance (class Gammaproteobacteria id.3303) || ||	3	8546325	0.0066	2.06e-06	25913	NicotineDenpendence	NicotineDenpendence	TRUE	0.000861713	25913	0.000171463	14306	TRUE	0.118352
rs10868836	G	A	G	A	-0.0317	0.0142936	0.3907	0.5964	ebi-a-GCST90016918	9	73096408	0.0209328	14306	0.521759	Gut microbiota abundance (class Lentisphaeria id.2250) || id:ebi-a-GCST90016918	Gut microbiota abundance (class Lentisphaeria id.2250)	Gut microbiota abundance (class Lentisphaeria id.2250) || ||	9	73096408	0.0068	3.63e-06	25913	NicotineDenpendence	NicotineDenpendence	TRUE	0.000838016	25913	3.26e-05	14306	TRUE	0.0256346
rs12130577	G	C	G	C	-0.0431	-0.0116158	0.2284	0.91153	ebi-a-GCST90016918	1	245915905	0.0360332	14306	0.750374	Gut microbiota abundance (class Lentisphaeria id.2250) || id:ebi-a-GCST90016918	Gut microbiota abundance (class Lentisphaeria id.2250)	Gut microbiota abundance (class Lentisphaeria id.2250) || ||	1	245915905	0.009	1.63e-06	25913	NicotineDenpendence	NicotineDenpendence	FALSE	0.000884303	25913	7.26e-06	14306	TRUE	0.00940916
rs12645181	C	T	C	T	-0.0486	-0.00365213	0.2268	0.8449	ebi-a-GCST90016918	4	68765308	0.0281401	14306	0.853469	Gut microbiota abundance (class Lentisphaeria id.2250) || id:ebi-a-GCST90016918	Gut microbiota abundance (class Lentisphaeria id.2250)	Gut microbiota abundance (class Lentisphaeria id.2250) || ||	4	68765308	0.0099	9.65e-07	25913	NicotineDenpendence	NicotineDenpendence	TRUE	0.000929211	25913	1.18e-06	14306	TRUE	0.00475693
rs13284520	A	C	A	C	0.0368	-0.0308804	0.6603	0.835	ebi-a-GCST90016918	9	136502572	0.0274198	14306	0.256128	Gut microbiota abundance (class Lentisphaeria id.2250) || id:ebi-a-GCST90016918	Gut microbiota abundance (class Lentisphaeria id.2250)	Gut microbiota abundance (class Lentisphaeria id.2250) || ||	9	136502572	0.0077	1.55e-06	25913	NicotineDenpendence	NicotineDenpendence	TRUE	0.000880739	25913	8.87e-05	14306	TRUE	0.0516728
rs138264203	G	A	G	A	0.0778	0.0980544	0.1375	0.93837	ebi-a-GCST90016918	2	26855435	0.0536013	14306	0.0773802	Gut microbiota abundance (class Lentisphaeria id.2250) || id:ebi-a-GCST90016918	Gut microbiota abundance (class Lentisphaeria id.2250)	Gut microbiota abundance (class Lentisphaeria id.2250) || ||	2	26855435	0.0161	1.29e-06	25913	NicotineDenpendence	NicotineDenpendence	TRUE	0.000900393	25913	0.000233897	14306	TRUE	0.157608
rs138544659	T	G	T	G	-0.0603	0.0136633	0.6701	0.6302	ebi-a-GCST90016918	15	78900701	0.0219033	14306	0.593876	Gut microbiota abundance (class Lentisphaeria id.2250) || id:ebi-a-GCST90016918	Gut microbiota abundance (class Lentisphaeria id.2250)	Gut microbiota abundance (class Lentisphaeria id.2250) || ||	15	78900701	0.0076	1.78e-15	25666	NicotineDenpendence	NicotineDenpendence	TRUE	0.00244692	25666	2.72e-05	14306	TRUE	2.19e-05
rs2058518	G	A	G	A	0.0363	-0.0134074	0.68	0.3022	ebi-a-GCST90016918	7	8214451	0.0229641	14306	0.622088	Gut microbiota abundance (class Lentisphaeria id.2250) || id:ebi-a-GCST90016918	Gut microbiota abundance (class Lentisphaeria id.2250)	Gut microbiota abundance (class Lentisphaeria id.2250) || ||	7	8214451	0.0075	1.36e-06	21191	NicotineDenpendence	NicotineDenpendence	TRUE	0.00110433	21191	2.38e-05	14306	TRUE	0.00877168
rs7096546	C	G	C	G	0.0411	-0.0174654	0.7188	0.92744	ebi-a-GCST90016918	10	115244062	0.0354814	14306	0.979834	Gut microbiota abundance (class Lentisphaeria id.2250) || id:ebi-a-GCST90016918	Gut microbiota abundance (class Lentisphaeria id.2250)	Gut microbiota abundance (class Lentisphaeria id.2250) || ||	10	115244062	0.0088	2.65e-06	25913	NicotineDenpendence	NicotineDenpendence	FALSE	0.000841141	25913	1.69e-05	14306	TRUE	0.0168546
rs875041	C	T	C	T	0.0353	-0.0414162	0.519	0.6402	ebi-a-GCST90016918	20	31383530	0.021054	14306	0.0480286	Gut microbiota abundance (class Lentisphaeria id.2250) || id:ebi-a-GCST90016918	Gut microbiota abundance (class Lentisphaeria id.2250)	Gut microbiota abundance (class Lentisphaeria id.2250) || ||	20	31383530	0.0066	9.4e-08	25913	NicotineDenpendence	NicotineDenpendence	TRUE	0.0011028	25913	0.000270456	14306	TRUE	0.107344
rs9600255	G	A	G	A	0.0383	0.0347133	0.5506	0.2883	ebi-a-GCST90016918	13	74875648	0.0230381	14306	0.135517	Gut microbiota abundance (class Lentisphaeria id.2250) || id:ebi-a-GCST90016918	Gut microbiota abundance (class Lentisphaeria id.2250)	Gut microbiota abundance (class Lentisphaeria id.2250) || ||	13	74875648	0.0079	1.27e-06	25913	NicotineDenpendence	NicotineDenpendence	TRUE	0.000906286	25913	0.000158698	14306	TRUE	0.0926741
rs9848605	C	T	C	T	0.0312	0.00505639	0.4072	0.5239	ebi-a-GCST90016918	3	8546325	0.0217158	14306	0.840338	Gut microbiota abundance (class Lentisphaeria id.2250) || id:ebi-a-GCST90016918	Gut microbiota abundance (class Lentisphaeria id.2250)	Gut microbiota abundance (class Lentisphaeria id.2250) || ||	3	8546325	0.0066	2.06e-06	25913	NicotineDenpendence	NicotineDenpendence	TRUE	0.000861713	25913	3.79e-06	14306	TRUE	0.00848982
rs10868836	G	A	G	A	-0.0317	-0.00910933	0.3907	0.5964	ebi-a-GCST90016919	9	73096408	0.018801	14306	0.605618	Gut microbiota abundance (class Melainabacteria id.1589) || id:ebi-a-GCST90016919	Gut microbiota abundance (class Melainabacteria id.1589)	Gut microbiota abundance (class Melainabacteria id.1589) || ||	9	73096408	0.0068	3.63e-06	25913	NicotineDenpendence	NicotineDenpendence	TRUE	0.000838016	25913	1.64e-05	14306	TRUE	0.0168078
rs12130577	G	C	G	C	-0.0431	-0.00516076	0.2284	0.91153	ebi-a-GCST90016919	1	245915905	0.0326338	14306	0.799088	Gut microbiota abundance (class Melainabacteria id.1589) || id:ebi-a-GCST90016919	Gut microbiota abundance (class Melainabacteria id.1589)	Gut microbiota abundance (class Melainabacteria id.1589) || ||	1	245915905	0.009	1.63e-06	25913	NicotineDenpendence	NicotineDenpendence	FALSE	0.000884303	25913	1.75e-06	14306	TRUE	0.00635972
rs12645181	C	T	C	T	-0.0486	0.0231945	0.2268	0.8449	ebi-a-GCST90016919	4	68765308	0.0252736	14306	0.327467	Gut microbiota abundance (class Melainabacteria id.1589) || id:ebi-a-GCST90016919	Gut microbiota abundance (class Melainabacteria id.1589)	Gut microbiota abundance (class Melainabacteria id.1589) || ||	4	68765308	0.0099	9.65e-07	25913	NicotineDenpendence	NicotineDenpendence	TRUE	0.000929211	25913	5.89e-05	14306	TRUE	0.0284812
rs13284520	A	C	A	C	0.0368	-0.000901163	0.6603	0.835	ebi-a-GCST90016919	9	136502572	0.0244987	14306	0.972754	Gut microbiota abundance (class Melainabacteria id.1589) || id:ebi-a-GCST90016919	Gut microbiota abundance (class Melainabacteria id.1589)	Gut microbiota abundance (class Melainabacteria id.1589) || ||	9	136502572	0.0077	1.55e-06	25913	NicotineDenpendence	NicotineDenpendence	TRUE	0.000880739	25913	9.46e-08	14306	TRUE	0.00479817
rs138264203	G	A	G	A	0.0778	-0.0496412	0.1375	0.93837	ebi-a-GCST90016919	2	26855435	0.0459013	14306	0.274541	Gut microbiota abundance (class Melainabacteria id.1589) || id:ebi-a-GCST90016919	Gut microbiota abundance (class Melainabacteria id.1589)	Gut microbiota abundance (class Melainabacteria id.1589) || ||	2	26855435	0.0161	1.29e-06	25913	NicotineDenpendence	NicotineDenpendence	TRUE	0.000900393	25913	8.18e-05	14306	TRUE	0.0440734
rs138544659	T	G	T	G	-0.0603	0.0126064	0.6701	0.6302	ebi-a-GCST90016919	15	78900701	0.019553	14306	0.530539	Gut microbiota abundance (class Melainabacteria id.1589) || id:ebi-a-GCST90016919	Gut microbiota abundance (class Melainabacteria id.1589)	Gut microbiota abundance (class Melainabacteria id.1589) || ||	15	78900701	0.0076	1.78e-15	25666	NicotineDenpendence	NicotineDenpendence	TRUE	0.00244692	25666	2.91e-05	14306	TRUE	2.36e-05
rs2058518	G	A	G	A	0.0363	-0.0255736	0.68	0.3022	ebi-a-GCST90016919	7	8214451	0.0204649	14306	0.197075	Gut microbiota abundance (class Melainabacteria id.1589) || id:ebi-a-GCST90016919	Gut microbiota abundance (class Melainabacteria id.1589)	Gut microbiota abundance (class Melainabacteria id.1589) || ||	7	8214451	0.0075	1.36e-06	21191	NicotineDenpendence	NicotineDenpendence	TRUE	0.00110433	21191	0.000109159	14306	TRUE	0.0351667
rs7096546	C	G	C	G	0.0411	0.00811963	0.7188	0.92744	ebi-a-GCST90016919	10	115244062	0.033741	14306	0.599503	Gut microbiota abundance (class Melainabacteria id.1589) || id:ebi-a-GCST90016919	Gut microbiota abundance (class Melainabacteria id.1589)	Gut microbiota abundance (class Melainabacteria id.1589) || ||	10	115244062	0.0088	2.65e-06	25913	NicotineDenpendence	NicotineDenpendence	FALSE	0.000841141	25913	4.05e-06	14306	TRUE	0.00954726
rs875041	C	T	C	T	0.0353	0.0208966	0.519	0.6402	ebi-a-GCST90016919	20	31383530	0.0188754	14306	0.269633	Gut microbiota abundance (class Melainabacteria id.1589) || id:ebi-a-GCST90016919	Gut microbiota abundance (class Melainabacteria id.1589)	Gut microbiota abundance (class Melainabacteria id.1589) || ||	20	31383530	0.0066	9.4e-08	25913	NicotineDenpendence	NicotineDenpendence	TRUE	0.0011028	25913	8.57e-05	14306	TRUE	0.0214182
rs9600255	G	A	G	A	0.0383	0.0239486	0.5506	0.2883	ebi-a-GCST90016919	13	74875648	0.0208754	14306	0.259597	Gut microbiota abundance (class Melainabacteria id.1589) || id:ebi-a-GCST90016919	Gut microbiota abundance (class Melainabacteria id.1589)	Gut microbiota abundance (class Melainabacteria id.1589) || ||	13	74875648	0.0079	1.27e-06	25913	NicotineDenpendence	NicotineDenpendence	TRUE	0.000906286	25913	9.2e-05	14306	TRUE	0.0488329
rs9848605	C	T	C	T	0.0312	0.012683	0.4072	0.5239	ebi-a-GCST90016919	3	8546325	0.0193487	14306	0.535284	Gut microbiota abundance (class Melainabacteria id.1589) || id:ebi-a-GCST90016919	Gut microbiota abundance (class Melainabacteria id.1589)	Gut microbiota abundance (class Melainabacteria id.1589) || ||	3	8546325	0.0066	2.06e-06	25913	NicotineDenpendence	NicotineDenpendence	TRUE	0.000861713	25913	3e-05	14306	TRUE	0.0218655
rs10868836	G	A	G	A	-0.0317	-0.0150238	0.3907	0.5964	ebi-a-GCST90016920	9	73096408	0.0238319	14306	0.532659	Gut microbiota abundance (class Methanobacteria id.119) || id:ebi-a-GCST90016920	Gut microbiota abundance (class Methanobacteria id.119)	Gut microbiota abundance (class Methanobacteria id.119) || ||	9	73096408	0.0068	3.63e-06	25913	NicotineDenpendence	NicotineDenpendence	TRUE	0.000838016	25913	2.78e-05	14306	TRUE	0.022979
rs12130577	G	C	G	C	-0.0431	-0.0159523	0.2284	0.91153	ebi-a-GCST90016920	1	245915905	0.0406517	14306	0.779152	Gut microbiota abundance (class Methanobacteria id.119) || id:ebi-a-GCST90016920	Gut microbiota abundance (class Methanobacteria id.119)	Gut microbiota abundance (class Methanobacteria id.119) || ||	1	245915905	0.009	1.63e-06	25913	NicotineDenpendence	NicotineDenpendence	FALSE	0.000884303	25913	1.08e-05	14306	TRUE	0.0110665
rs12645181	C	T	C	T	-0.0486	-0.0342672	0.2268	0.8449	ebi-a-GCST90016920	4	68765308	0.0322195	14306	0.313293	Gut microbiota abundance (class Methanobacteria id.119) || id:ebi-a-GCST90016920	Gut microbiota abundance (class Methanobacteria id.119)	Gut microbiota abundance (class Methanobacteria id.119) || ||	4	68765308	0.0099	9.65e-07	25913	NicotineDenpendence	NicotineDenpendence	TRUE	0.000929211	25913	7.91e-05	14306	TRUE	0.0381208
rs13284520	A	C	A	C	0.0368	-0.0244886	0.6603	0.835	ebi-a-GCST90016920	9	136502572	0.0311336	14306	0.403007	Gut microbiota abundance (class Methanobacteria id.119) || id:ebi-a-GCST90016920	Gut microbiota abundance (class Methanobacteria id.119)	Gut microbiota abundance (class Methanobacteria id.119) || ||	9	136502572	0.0077	1.55e-06	25913	NicotineDenpendence	NicotineDenpendence	TRUE	0.000880739	25913	4.33e-05	14306	TRUE	0.0265234
rs138264203	G	A	G	A	0.0778	-0.00971734	0.1375	0.93837	ebi-a-GCST90016920	2	26855435	0.054262	14306	0.884856	Gut microbiota abundance (class Methanobacteria id.119) || id:ebi-a-GCST90016920	Gut microbiota abundance (class Methanobacteria id.119)	Gut microbiota abundance (class Methanobacteria id.119) || ||	2	26855435	0.0161	1.29e-06	25913	NicotineDenpendence	NicotineDenpendence	TRUE	0.000900393	25913	2.24e-06	14306	TRUE	0.00618699
rs138544659	T	G	T	G	-0.0603	0.00360303	0.6701	0.6302	ebi-a-GCST90016920	15	78900701	0.0245446	14306	0.877168	Gut microbiota abundance (class Methanobacteria id.119) || id:ebi-a-GCST90016920	Gut microbiota abundance (class Methanobacteria id.119)	Gut microbiota abundance (class Methanobacteria id.119) || ||	15	78900701	0.0076	1.78e-15	25666	NicotineDenpendence	NicotineDenpendence	TRUE	0.00244692	25666	1.51e-06	14306	TRUE	3.71e-06
rs2058518	G	A	G	A	0.0363	0.0189868	0.68	0.3022	ebi-a-GCST90016920	7	8214451	0.0260135	14306	0.441814	Gut microbiota abundance (class Methanobacteria id.119) || id:ebi-a-GCST90016920	Gut microbiota abundance (class Methanobacteria id.119)	Gut microbiota abundance (class Methanobacteria id.119) || ||	7	8214451	0.0075	1.36e-06	21191	NicotineDenpendence	NicotineDenpendence	TRUE	0.00110433	21191	3.72e-05	14306	TRUE	0.0121419
rs7096546	C	G	C	G	0.0411	-0.0356998	0.7188	0.92744	ebi-a-GCST90016920	10	115244062	0.0431047	14306	0.29152	Gut microbiota abundance (class Methanobacteria id.119) || id:ebi-a-GCST90016920	Gut microbiota abundance (class Methanobacteria id.119)	Gut microbiota abundance (class Methanobacteria id.119) || ||	10	115244062	0.0088	2.65e-06	25913	NicotineDenpendence	NicotineDenpendence	FALSE	0.000841141	25913	4.8e-05	14306	TRUE	0.0339896
rs875041	C	T	C	T	0.0353	-0.04893	0.519	0.6402	ebi-a-GCST90016920	20	31383530	0.0239742	14306	0.0415298	Gut microbiota abundance (class Methanobacteria id.119) || id:ebi-a-GCST90016920	Gut microbiota abundance (class Methanobacteria id.119)	Gut microbiota abundance (class Methanobacteria id.119) || ||	20	31383530	0.0066	9.4e-08	25913	NicotineDenpendence	NicotineDenpendence	TRUE	0.0011028	25913	0.000291124	14306	TRUE	0.120898
rs9600255	G	A	G	A	0.0383	-0.0193413	0.5506	0.2883	ebi-a-GCST90016920	13	74875648	0.0263213	14306	0.460047	Gut microbiota abundance (class Methanobacteria id.119) || id:ebi-a-GCST90016920	Gut microbiota abundance (class Methanobacteria id.119)	Gut microbiota abundance (class Methanobacteria id.119) || ||	13	74875648	0.0079	1.27e-06	25913	NicotineDenpendence	NicotineDenpendence	TRUE	0.000906286	25913	3.77e-05	14306	TRUE	0.0213884
rs9848605	C	T	C	T	0.0312	0.0337433	0.4072	0.5239	ebi-a-GCST90016920	3	8546325	0.0247682	14306	0.197836	Gut microbiota abundance (class Methanobacteria id.119) || id:ebi-a-GCST90016920	Gut microbiota abundance (class Methanobacteria id.119)	Gut microbiota abundance (class Methanobacteria id.119) || ||	3	8546325	0.0066	2.06e-06	25913	NicotineDenpendence	NicotineDenpendence	TRUE	0.000861713	25913	0.00012974	14306	TRUE	0.0844666
rs10868836	G	A	G	A	-0.0317	-0.0308966	0.3907	0.5964	ebi-a-GCST90016921	9	73096408	0.0135434	14306	0.0249075	Gut microbiota abundance (class Mollicutes id.3920) || id:ebi-a-GCST90016921	Gut microbiota abundance (class Mollicutes id.3920)	Gut microbiota abundance (class Mollicutes id.3920) || ||	9	73096408	0.0068	3.63e-06	25913	NicotineDenpendence	NicotineDenpendence	TRUE	0.000838016	25913	0.000363706	14306	TRUE	0.342736
rs12130577	G	C	G	C	-0.0431	-0.0131336	0.2284	0.91153	ebi-a-GCST90016921	1	245915905	0.0237732	14306	0.539605	Gut microbiota abundance (class Mollicutes id.3920) || id:ebi-a-GCST90016921	Gut microbiota abundance (class Mollicutes id.3920)	Gut microbiota abundance (class Mollicutes id.3920) || ||	1	245915905	0.009	1.63e-06	25913	NicotineDenpendence	NicotineDenpendence	FALSE	0.000884303	25913	2.13e-05	14306	TRUE	0.0158594
rs12645181	C	T	C	T	-0.0486	0.00390906	0.2268	0.8449	ebi-a-GCST90016921	4	68765308	0.0179694	14306	0.687784	Gut microbiota abundance (class Mollicutes id.3920) || id:ebi-a-GCST90016921	Gut microbiota abundance (class Mollicutes id.3920)	Gut microbiota abundance (class Mollicutes id.3920) || ||	4	68765308	0.0099	9.65e-07	25913	NicotineDenpendence	NicotineDenpendence	TRUE	0.000929211	25913	3.31e-06	14306	TRUE	0.00591222
rs13284520	A	C	A	C	0.0368	-0.0166261	0.6603	0.835	ebi-a-GCST90016921	9	136502572	0.0176348	14306	0.365559	Gut microbiota abundance (class Mollicutes id.3920) || id:ebi-a-GCST90016921	Gut microbiota abundance (class Mollicutes id.3920)	Gut microbiota abundance (class Mollicutes id.3920) || ||	9	136502572	0.0077	1.55e-06	25913	NicotineDenpendence	NicotineDenpendence	TRUE	0.000880739	25913	6.21e-05	14306	TRUE	0.0363439
rs138264203	G	A	G	A	0.0778	0.000582053	0.1375	0.93837	ebi-a-GCST90016921	2	26855435	0.0335129	14306	0.979145	Gut microbiota abundance (class Mollicutes id.3920) || id:ebi-a-GCST90016921	Gut microbiota abundance (class Mollicutes id.3920)	Gut microbiota abundance (class Mollicutes id.3920) || ||	2	26855435	0.0161	1.29e-06	25913	NicotineDenpendence	NicotineDenpendence	TRUE	0.000900393	25913	2.11e-08	14306	TRUE	0.00413722
rs138544659	T	G	T	G	-0.0603	0.00586742	0.6701	0.6302	ebi-a-GCST90016921	15	78900701	0.0141195	14306	0.694653	Gut microbiota abundance (class Mollicutes id.3920) || id:ebi-a-GCST90016921	Gut microbiota abundance (class Mollicutes id.3920)	Gut microbiota abundance (class Mollicutes id.3920) || ||	15	78900701	0.0076	1.78e-15	25666	NicotineDenpendence	NicotineDenpendence	TRUE	0.00244692	25666	1.21e-05	14306	TRUE	1.03e-05
rs2058518	G	A	G	A	0.0363	-0.0310106	0.68	0.3022	ebi-a-GCST90016921	7	8214451	0.0147469	14306	0.0384574	Gut microbiota abundance (class Mollicutes id.3920) || id:ebi-a-GCST90016921	Gut microbiota abundance (class Mollicutes id.3920)	Gut microbiota abundance (class Mollicutes id.3920) || ||	7	8214451	0.0075	1.36e-06	21191	NicotineDenpendence	NicotineDenpendence	TRUE	0.00110433	21191	0.000309049	14306	TRUE	0.14782
rs7096546	C	G	C	G	0.0411	-0.0050106	0.7188	0.92744	ebi-a-GCST90016921	10	115244062	0.0237542	14306	0.882588	Gut microbiota abundance (class Mollicutes id.3920) || id:ebi-a-GCST90016921	Gut microbiota abundance (class Mollicutes id.3920)	Gut microbiota abundance (class Mollicutes id.3920) || ||	10	115244062	0.0088	2.65e-06	25913	NicotineDenpendence	NicotineDenpendence	FALSE	0.000841141	25913	3.11e-06	14306	TRUE	0.00890559
rs875041	C	T	C	T	0.0353	0.00897245	0.519	0.6402	ebi-a-GCST90016921	20	31383530	0.013582	14306	0.5165	Gut microbiota abundance (class Mollicutes id.3920) || id:ebi-a-GCST90016921	Gut microbiota abundance (class Mollicutes id.3920)	Gut microbiota abundance (class Mollicutes id.3920) || ||	20	31383530	0.0066	9.4e-08	25913	NicotineDenpendence	NicotineDenpendence	TRUE	0.0011028	25913	3.05e-05	14306	TRUE	0.00783998
rs9600255	G	A	G	A	0.0383	0.00606816	0.5506	0.2883	ebi-a-GCST90016921	13	74875648	0.0150147	14306	0.711159	Gut microbiota abundance (class Mollicutes id.3920) || id:ebi-a-GCST90016921	Gut microbiota abundance (class Mollicutes id.3920)	Gut microbiota abundance (class Mollicutes id.3920) || ||	13	74875648	0.0079	1.27e-06	25913	NicotineDenpendence	NicotineDenpendence	TRUE	0.000906286	25913	1.14e-05	14306	TRUE	0.0102739
rs9848605	C	T	C	T	0.0312	0.0205755	0.4072	0.5239	ebi-a-GCST90016921	3	8546325	0.0137244	14306	0.120411	Gut microbiota abundance (class Mollicutes id.3920) || id:ebi-a-GCST90016921	Gut microbiota abundance (class Mollicutes id.3920)	Gut microbiota abundance (class Mollicutes id.3920) || ||	3	8546325	0.0066	2.06e-06	25913	NicotineDenpendence	NicotineDenpendence	TRUE	0.000861713	25913	0.000157104	14306	TRUE	0.106198
rs10868836	G	A	G	A	-0.0317	0.00389309	0.3907	0.5964	ebi-a-GCST90016922	9	73096408	0.0107483	14306	0.709228	Gut microbiota abundance (class Negativicutes id.2164) || id:ebi-a-GCST90016922	Gut microbiota abundance (class Negativicutes id.2164)	Gut microbiota abundance (class Negativicutes id.2164) || ||	9	73096408	0.0068	3.63e-06	25913	NicotineDenpendence	NicotineDenpendence	TRUE	0.000838016	25913	9.17e-06	14306	TRUE	0.0128082
rs12130577	G	C	G	C	-0.0431	-0.0314406	0.2284	0.91153	ebi-a-GCST90016922	1	245915905	0.0188815	14306	0.0990946	Gut microbiota abundance (class Negativicutes id.2164) || id:ebi-a-GCST90016922	Gut microbiota abundance (class Negativicutes id.2164)	Gut microbiota abundance (class Negativicutes id.2164) || ||	1	245915905	0.009	1.63e-06	25913	NicotineDenpendence	NicotineDenpendence	FALSE	0.000884303	25913	0.000193806	14306	TRUE	0.12875
rs12645181	C	T	C	T	-0.0486	-0.00366917	0.2268	0.8449	ebi-a-GCST90016922	4	68765308	0.0141796	14306	0.874022	Gut microbiota abundance (class Negativicutes id.2164) || id:ebi-a-GCST90016922	Gut microbiota abundance (class Negativicutes id.2164)	Gut microbiota abundance (class Negativicutes id.2164) || ||	4	68765308	0.0099	9.65e-07	25913	NicotineDenpendence	NicotineDenpendence	TRUE	0.000929211	25913	4.68e-06	14306	TRUE	0.00653765
rs13284520	A	C	A	C	0.0368	-0.00907494	0.6603	0.835	ebi-a-GCST90016922	9	136502572	0.0140384	14306	0.517405	Gut microbiota abundance (class Negativicutes id.2164) || id:ebi-a-GCST90016922	Gut microbiota abundance (class Negativicutes id.2164)	Gut microbiota abundance (class Negativicutes id.2164) || ||	9	136502572	0.0077	1.55e-06	25913	NicotineDenpendence	NicotineDenpendence	TRUE	0.000880739	25913	2.92e-05	14306	TRUE	0.0197568
rs138264203	G	A	G	A	0.0778	-0.00222509	0.1375	0.93837	ebi-a-GCST90016922	2	26855435	0.026745	14306	0.97128	Gut microbiota abundance (class Negativicutes id.2164) || id:ebi-a-GCST90016922	Gut microbiota abundance (class Negativicutes id.2164)	Gut microbiota abundance (class Negativicutes id.2164) || ||	2	26855435	0.0161	1.29e-06	25913	NicotineDenpendence	NicotineDenpendence	TRUE	0.000900393	25913	4.84e-07	14306	TRUE	0.00488278
rs138544659	T	G	T	G	-0.0603	0.00324509	0.6701	0.6302	ebi-a-GCST90016922	15	78900701	0.0112261	14306	0.781514	Gut microbiota abundance (class Negativicutes id.2164) || id:ebi-a-GCST90016922	Gut microbiota abundance (class Negativicutes id.2164)	Gut microbiota abundance (class Negativicutes id.2164) || ||	15	78900701	0.0076	1.78e-15	25666	NicotineDenpendence	NicotineDenpendence	TRUE	0.00244692	25666	5.84e-06	14306	TRUE	6.4e-06
rs2058518	G	A	G	A	0.0363	0.0179385	0.68	0.3022	ebi-a-GCST90016922	7	8214451	0.0117386	14306	0.131116	Gut microbiota abundance (class Negativicutes id.2164) || id:ebi-a-GCST90016922	Gut microbiota abundance (class Negativicutes id.2164)	Gut microbiota abundance (class Negativicutes id.2164) || ||	7	8214451	0.0075	1.36e-06	21191	NicotineDenpendence	NicotineDenpendence	TRUE	0.00110433	21191	0.000163234	14306	TRUE	0.0585913
rs7096546	C	G	C	G	0.0411	0.00117013	0.7188	0.92744	ebi-a-GCST90016922	10	115244062	0.0182064	14306	0.676511	Gut microbiota abundance (class Negativicutes id.2164) || id:ebi-a-GCST90016922	Gut microbiota abundance (class Negativicutes id.2164)	Gut microbiota abundance (class Negativicutes id.2164) || ||	10	115244062	0.0088	2.65e-06	25913	NicotineDenpendence	NicotineDenpendence	FALSE	0.000841141	25913	2.89e-07	14306	TRUE	0.00626879
rs875041	C	T	C	T	0.0353	-0.00527844	0.519	0.6402	ebi-a-GCST90016922	20	31383530	0.010769	14306	0.627948	Gut microbiota abundance (class Negativicutes id.2164) || id:ebi-a-GCST90016922	Gut microbiota abundance (class Negativicutes id.2164)	Gut microbiota abundance (class Negativicutes id.2164) || ||	20	31383530	0.0066	9.4e-08	25913	NicotineDenpendence	NicotineDenpendence	TRUE	0.0011028	25913	1.68e-05	14306	TRUE	0.00517863
rs9600255	G	A	G	A	0.0383	-0.0108639	0.5506	0.2883	ebi-a-GCST90016922	13	74875648	0.0118609	14306	0.398979	Gut microbiota abundance (class Negativicutes id.2164) || id:ebi-a-GCST90016922	Gut microbiota abundance (class Negativicutes id.2164)	Gut microbiota abundance (class Negativicutes id.2164) || ||	13	74875648	0.0079	1.27e-06	25913	NicotineDenpendence	NicotineDenpendence	TRUE	0.000906286	25913	5.86e-05	14306	TRUE	0.0311089
rs9848605	C	T	C	T	0.0312	0.010546	0.4072	0.5239	ebi-a-GCST90016922	3	8546325	0.0108271	14306	0.338999	Gut microbiota abundance (class Negativicutes id.2164) || id:ebi-a-GCST90016922	Gut microbiota abundance (class Negativicutes id.2164)	Gut microbiota abundance (class Negativicutes id.2164) || ||	3	8546325	0.0066	2.06e-06	25913	NicotineDenpendence	NicotineDenpendence	TRUE	0.000861713	25913	6.63e-05	14306	TRUE	0.0416481
rs10868836	G	A	G	A	-0.0317	0.00184182	0.3907	0.5964	ebi-a-GCST90016923	9	73096408	0.0132343	14306	0.914149	Gut microbiota abundance (class Verrucomicrobiae id.4029) || id:ebi-a-GCST90016923	Gut microbiota abundance (class Verrucomicrobiae id.4029)	Gut microbiota abundance (class Verrucomicrobiae id.4029) || ||	9	73096408	0.0068	3.63e-06	25913	NicotineDenpendence	NicotineDenpendence	TRUE	0.000838016	25913	1.35e-06	14306	TRUE	0.0076286
rs12130577	G	C	G	C	-0.0431	0.0150056	0.2284	0.91153	ebi-a-GCST90016923	1	245915905	0.0231237	14306	0.544679	Gut microbiota abundance (class Verrucomicrobiae id.4029) || id:ebi-a-GCST90016923	Gut microbiota abundance (class Verrucomicrobiae id.4029)	Gut microbiota abundance (class Verrucomicrobiae id.4029) || ||	1	245915905	0.009	1.63e-06	25913	NicotineDenpendence	NicotineDenpendence	FALSE	0.000884303	25913	2.94e-05	14306	TRUE	0.0195591
rs12645181	C	T	C	T	-0.0486	-0.0012523	0.2268	0.8449	ebi-a-GCST90016923	4	68765308	0.0176786	14306	0.945468	Gut microbiota abundance (class Verrucomicrobiae id.4029) || id:ebi-a-GCST90016923	Gut microbiota abundance (class Verrucomicrobiae id.4029)	Gut microbiota abundance (class Verrucomicrobiae id.4029) || ||	4	68765308	0.0099	9.65e-07	25913	NicotineDenpendence	NicotineDenpendence	TRUE	0.000929211	25913	3.51e-07	14306	TRUE	0.0041
rs13284520	A	C	A	C	0.0368	0.00576879	0.6603	0.835	ebi-a-GCST90016923	9	136502572	0.0172926	14306	0.757232	Gut microbiota abundance (class Verrucomicrobiae id.4029) || id:ebi-a-GCST90016923	Gut microbiota abundance (class Verrucomicrobiae id.4029)	Gut microbiota abundance (class Verrucomicrobiae id.4029) || ||	9	136502572	0.0077	1.55e-06	25913	NicotineDenpendence	NicotineDenpendence	TRUE	0.000880739	25913	7.78e-06	14306	TRUE	0.00982189
rs138264203	G	A	G	A	0.0778	0.0690423	0.1375	0.93837	ebi-a-GCST90016923	2	26855435	0.0318574	14306	0.0340024	Gut microbiota abundance (class Verrucomicrobiae id.4029) || id:ebi-a-GCST90016923	Gut microbiota abundance (class Verrucomicrobiae id.4029)	Gut microbiota abundance (class Verrucomicrobiae id.4029) || ||	2	26855435	0.0161	1.29e-06	25913	NicotineDenpendence	NicotineDenpendence	TRUE	0.000900393	25913	0.000328254	14306	TRUE	0.253463
rs138544659	T	G	T	G	-0.0603	-0.024928	0.6701	0.6302	ebi-a-GCST90016923	15	78900701	0.01386	14306	0.0711951	Gut microbiota abundance (class Verrucomicrobiae id.4029) || id:ebi-a-GCST90016923	Gut microbiota abundance (class Verrucomicrobiae id.4029)	Gut microbiota abundance (class Verrucomicrobiae id.4029) || ||	15	78900701	0.0076	1.78e-15	25666	NicotineDenpendence	NicotineDenpendence	TRUE	0.00244692	25666	0.000226096	14306	TRUE	0.00095544
rs2058518	G	A	G	A	0.0363	-0.00771935	0.68	0.3022	ebi-a-GCST90016923	7	8214451	0.0144079	14306	0.562481	Gut microbiota abundance (class Verrucomicrobiae id.4029) || id:ebi-a-GCST90016923	Gut microbiota abundance (class Verrucomicrobiae id.4029)	Gut microbiota abundance (class Verrucomicrobiae id.4029) || ||	7	8214451	0.0075	1.36e-06	21191	NicotineDenpendence	NicotineDenpendence	TRUE	0.00110433	21191	2.01e-05	14306	TRUE	0.00786137
rs7096546	C	G	C	G	0.0411	-0.0211673	0.7188	0.92744	ebi-a-GCST90016923	10	115244062	0.0234584	14306	0.23915	Gut microbiota abundance (class Verrucomicrobiae id.4029) || id:ebi-a-GCST90016923	Gut microbiota abundance (class Verrucomicrobiae id.4029)	Gut microbiota abundance (class Verrucomicrobiae id.4029) || ||	10	115244062	0.0088	2.65e-06	25913	NicotineDenpendence	NicotineDenpendence	FALSE	0.000841141	25913	5.69e-05	14306	TRUE	0.0393315
rs875041	C	T	C	T	0.0353	-0.00786737	0.519	0.6402	ebi-a-GCST90016923	20	31383530	0.0133349	14306	0.543811	Gut microbiota abundance (class Verrucomicrobiae id.4029) || id:ebi-a-GCST90016923	Gut microbiota abundance (class Verrucomicrobiae id.4029)	Gut microbiota abundance (class Verrucomicrobiae id.4029) || ||	20	31383530	0.0066	9.4e-08	25913	NicotineDenpendence	NicotineDenpendence	TRUE	0.0011028	25913	2.43e-05	14306	TRUE	0.00661605
rs9600255	G	A	G	A	0.0383	0.016257	0.5506	0.2883	ebi-a-GCST90016923	13	74875648	0.0147396	14306	0.267391	Gut microbiota abundance (class Verrucomicrobiae id.4029) || id:ebi-a-GCST90016923	Gut microbiota abundance (class Verrucomicrobiae id.4029)	Gut microbiota abundance (class Verrucomicrobiae id.4029) || ||	13	74875648	0.0079	1.27e-06	25913	NicotineDenpendence	NicotineDenpendence	TRUE	0.000906286	25913	8.5e-05	14306	TRUE	0.0449011
rs9848605	C	T	C	T	0.0312	0.00451119	0.4072	0.5239	ebi-a-GCST90016923	3	8546325	0.0132497	14306	0.659497	Gut microbiota abundance (class Verrucomicrobiae id.4029) || id:ebi-a-GCST90016923	Gut microbiota abundance (class Verrucomicrobiae id.4029)	Gut microbiota abundance (class Verrucomicrobiae id.4029) || ||	3	8546325	0.0066	2.06e-06	25913	NicotineDenpendence	NicotineDenpendence	TRUE	0.000861713	25913	8.1e-06	14306	TRUE	0.0109105
rs10868836	G	A	G	A	-0.0317	-0.00795581	0.3907	0.5964	ebi-a-GCST90016924	9	73096408	0.0129554	14306	0.555554	Gut microbiota abundance (family Acidaminococcaceae id.2166) || id:ebi-a-GCST90016924	Gut microbiota abundance (family Acidaminococcaceae id.2166)	Gut microbiota abundance (family Acidaminococcaceae id.2166) || ||	9	73096408	0.0068	3.63e-06	25913	NicotineDenpendence	NicotineDenpendence	TRUE	0.000838016	25913	2.64e-05	14306	TRUE	0.0222029
rs12130577	G	C	G	C	-0.0431	0.0157674	0.2284	0.91153	ebi-a-GCST90016924	1	245915905	0.0227256	14306	0.467741	Gut microbiota abundance (family Acidaminococcaceae id.2166) || id:ebi-a-GCST90016924	Gut microbiota abundance (family Acidaminococcaceae id.2166)	Gut microbiota abundance (family Acidaminococcaceae id.2166) || ||	1	245915905	0.009	1.63e-06	25913	NicotineDenpendence	NicotineDenpendence	FALSE	0.000884303	25913	3.37e-05	14306	TRUE	0.0215238
rs12645181	C	T	C	T	-0.0486	0.0229316	0.2268	0.8449	ebi-a-GCST90016924	4	68765308	0.0170982	14306	0.236527	Gut microbiota abundance (family Acidaminococcaceae id.2166) || id:ebi-a-GCST90016924	Gut microbiota abundance (family Acidaminococcaceae id.2166)	Gut microbiota abundance (family Acidaminococcaceae id.2166) || ||	4	68765308	0.0099	9.65e-07	25913	NicotineDenpendence	NicotineDenpendence	TRUE	0.000929211	25913	0.000125735	14306	TRUE	0.0642081
rs13284520	A	C	A	C	0.0368	-0.0070081	0.6603	0.835	ebi-a-GCST90016924	9	136502572	0.0169385	14306	0.710528	Gut microbiota abundance (family Acidaminococcaceae id.2166) || id:ebi-a-GCST90016924	Gut microbiota abundance (family Acidaminococcaceae id.2166)	Gut microbiota abundance (family Acidaminococcaceae id.2166) || ||	9	136502572	0.0077	1.55e-06	25913	NicotineDenpendence	NicotineDenpendence	TRUE	0.000880739	25913	1.2e-05	14306	TRUE	0.011812
rs138264203	G	A	G	A	0.0778	0.0482327	0.1375	0.93837	ebi-a-GCST90016924	2	26855435	0.0321091	14306	0.119319	Gut microbiota abundance (family Acidaminococcaceae id.2166) || id:ebi-a-GCST90016924	Gut microbiota abundance (family Acidaminococcaceae id.2166)	Gut microbiota abundance (family Acidaminococcaceae id.2166) || ||	2	26855435	0.0161	1.29e-06	25913	NicotineDenpendence	NicotineDenpendence	TRUE	0.000900393	25913	0.000157725	14306	TRUE	0.0937869
rs138544659	T	G	T	G	-0.0603	-0.00988663	0.6701	0.6302	ebi-a-GCST90016924	15	78900701	0.0135199	14306	0.444653	Gut microbiota abundance (family Acidaminococcaceae id.2166) || id:ebi-a-GCST90016924	Gut microbiota abundance (family Acidaminococcaceae id.2166)	Gut microbiota abundance (family Acidaminococcaceae id.2166) || ||	15	78900701	0.0076	1.78e-15	25666	NicotineDenpendence	NicotineDenpendence	TRUE	0.00244692	25666	3.74e-05	14306	TRUE	3.2e-05
rs2058518	G	A	G	A	0.0363	0.00445722	0.68	0.3022	ebi-a-GCST90016924	7	8214451	0.0141699	14306	0.762126	Gut microbiota abundance (family Acidaminococcaceae id.2166) || id:ebi-a-GCST90016924	Gut microbiota abundance (family Acidaminococcaceae id.2166)	Gut microbiota abundance (family Acidaminococcaceae id.2166) || ||	7	8214451	0.0075	1.36e-06	21191	NicotineDenpendence	NicotineDenpendence	TRUE	0.00110433	21191	6.92e-06	14306	TRUE	0.00467107
rs7096546	C	G	C	G	0.0411	0.0243662	0.7188	0.92744	ebi-a-GCST90016924	10	115244062	0.0217479	14306	0.143713	Gut microbiota abundance (family Acidaminococcaceae id.2166) || id:ebi-a-GCST90016924	Gut microbiota abundance (family Acidaminococcaceae id.2166)	Gut microbiota abundance (family Acidaminococcaceae id.2166) || ||	10	115244062	0.0088	2.65e-06	25913	NicotineDenpendence	NicotineDenpendence	FALSE	0.000841141	25913	8.77e-05	14306	TRUE	0.0593383
rs875041	C	T	C	T	0.0353	-0.0125932	0.519	0.6402	ebi-a-GCST90016924	20	31383530	0.0129668	14306	0.328811	Gut microbiota abundance (family Acidaminococcaceae id.2166) || id:ebi-a-GCST90016924	Gut microbiota abundance (family Acidaminococcaceae id.2166)	Gut microbiota abundance (family Acidaminococcaceae id.2166) || ||	20	31383530	0.0066	9.4e-08	25913	NicotineDenpendence	NicotineDenpendence	TRUE	0.0011028	25913	6.59e-05	14306	TRUE	0.0159699
rs9600255	G	A	G	A	0.0383	-0.0220376	0.5506	0.2883	ebi-a-GCST90016924	13	74875648	0.0142675	14306	0.145374	Gut microbiota abundance (family Acidaminococcaceae id.2166) || id:ebi-a-GCST90016924	Gut microbiota abundance (family Acidaminococcaceae id.2166)	Gut microbiota abundance (family Acidaminococcaceae id.2166) || ||	13	74875648	0.0079	1.27e-06	25913	NicotineDenpendence	NicotineDenpendence	TRUE	0.000906286	25913	0.000166764	14306	TRUE	0.0987181
rs9848605	C	T	C	T	0.0312	0.00629077	0.4072	0.5239	ebi-a-GCST90016924	3	8546325	0.0131261	14306	0.619008	Gut microbiota abundance (family Acidaminococcaceae id.2166) || id:ebi-a-GCST90016924	Gut microbiota abundance (family Acidaminococcaceae id.2166)	Gut microbiota abundance (family Acidaminococcaceae id.2166) || ||	3	8546325	0.0066	2.06e-06	25913	NicotineDenpendence	NicotineDenpendence	TRUE	0.000861713	25913	1.61e-05	14306	TRUE	0.0149266
rs10868836	G	A	G	A	-0.0317	0.00401606	0.3907	0.5964	ebi-a-GCST90016925	9	73096408	0.0164006	14306	0.80032	Gut microbiota abundance (family Actinomycetaceae id.421) || id:ebi-a-GCST90016925	Gut microbiota abundance (family Actinomycetaceae id.421)	Gut microbiota abundance (family Actinomycetaceae id.421) || ||	9	73096408	0.0068	3.63e-06	25913	NicotineDenpendence	NicotineDenpendence	TRUE	0.000838016	25913	4.19e-06	14306	TRUE	0.00978782
rs12130577	G	C	G	C	-0.0431	-0.0119996	0.2284	0.91153	ebi-a-GCST90016925	1	245915905	0.0287871	14306	0.697554	Gut microbiota abundance (family Actinomycetaceae id.421) || id:ebi-a-GCST90016925	Gut microbiota abundance (family Actinomycetaceae id.421)	Gut microbiota abundance (family Actinomycetaceae id.421) || ||	1	245915905	0.009	1.63e-06	25913	NicotineDenpendence	NicotineDenpendence	FALSE	0.000884303	25913	1.21e-05	14306	TRUE	0.0117026
rs12645181	C	T	C	T	-0.0486	-0.00219548	0.2268	0.8449	ebi-a-GCST90016925	4	68765308	0.0220904	14306	0.963697	Gut microbiota abundance (family Actinomycetaceae id.421) || id:ebi-a-GCST90016925	Gut microbiota abundance (family Actinomycetaceae id.421)	Gut microbiota abundance (family Actinomycetaceae id.421) || ||	4	68765308	0.0099	9.65e-07	25913	NicotineDenpendence	NicotineDenpendence	TRUE	0.000929211	25913	6.91e-07	14306	TRUE	0.00440712
rs13284520	A	C	A	C	0.0368	0.0275043	0.6603	0.835	ebi-a-GCST90016925	9	136502572	0.0213334	14306	0.213474	Gut microbiota abundance (family Actinomycetaceae id.421) || id:ebi-a-GCST90016925	Gut microbiota abundance (family Actinomycetaceae id.421)	Gut microbiota abundance (family Actinomycetaceae id.421) || ||	9	136502572	0.0077	1.55e-06	25913	NicotineDenpendence	NicotineDenpendence	TRUE	0.000880739	25913	0.000116191	14306	TRUE	0.069527
rs138264203	G	A	G	A	0.0778	-0.0294684	0.1375	0.93837	ebi-a-GCST90016925	2	26855435	0.0395498	14306	0.429866	Gut microbiota abundance (family Actinomycetaceae id.421) || id:ebi-a-GCST90016925	Gut microbiota abundance (family Actinomycetaceae id.421)	Gut microbiota abundance (family Actinomycetaceae id.421) || ||	2	26855435	0.0161	1.29e-06	25913	NicotineDenpendence	NicotineDenpendence	TRUE	0.000900393	25913	3.88e-05	14306	TRUE	0.0224076
rs138544659	T	G	T	G	-0.0603	0.00309848	0.6701	0.6302	ebi-a-GCST90016925	15	78900701	0.0170994	14306	0.848975	Gut microbiota abundance (family Actinomycetaceae id.421) || id:ebi-a-GCST90016925	Gut microbiota abundance (family Actinomycetaceae id.421)	Gut microbiota abundance (family Actinomycetaceae id.421) || ||	15	78900701	0.0076	1.78e-15	25666	NicotineDenpendence	NicotineDenpendence	TRUE	0.00244692	25666	2.3e-06	14306	TRUE	4.24e-06
rs2058518	G	A	G	A	0.0363	-0.000945841	0.68	0.3022	ebi-a-GCST90016925	7	8214451	0.0177982	14306	0.992317	Gut microbiota abundance (family Actinomycetaceae id.421) || id:ebi-a-GCST90016925	Gut microbiota abundance (family Actinomycetaceae id.421)	Gut microbiota abundance (family Actinomycetaceae id.421) || ||	7	8214451	0.0075	1.36e-06	21191	NicotineDenpendence	NicotineDenpendence	TRUE	0.00110433	21191	1.97e-07	14306	TRUE	0.0024386
rs7096546	C	G	C	G	0.0411	0.00816415	0.7188	0.92744	ebi-a-GCST90016925	10	115244062	0.0313665	14306	0.969259	Gut microbiota abundance (family Actinomycetaceae id.421) || id:ebi-a-GCST90016925	Gut microbiota abundance (family Actinomycetaceae id.421)	Gut microbiota abundance (family Actinomycetaceae id.421) || ||	10	115244062	0.0088	2.65e-06	25913	NicotineDenpendence	NicotineDenpendence	FALSE	0.000841141	25913	4.74e-06	14306	TRUE	0.00999368
rs875041	C	T	C	T	0.0353	0.00861191	0.519	0.6402	ebi-a-GCST90016925	20	31383530	0.0166022	14306	0.594101	Gut microbiota abundance (family Actinomycetaceae id.421) || id:ebi-a-GCST90016925	Gut microbiota abundance (family Actinomycetaceae id.421)	Gut microbiota abundance (family Actinomycetaceae id.421) || ||	20	31383530	0.0066	9.4e-08	25913	NicotineDenpendence	NicotineDenpendence	TRUE	0.0011028	25913	1.88e-05	14306	TRUE	0.00555804
rs9600255	G	A	G	A	0.0383	0.0104518	0.5506	0.2883	ebi-a-GCST90016925	13	74875648	0.018447	14306	0.576664	Gut microbiota abundance (family Actinomycetaceae id.421) || id:ebi-a-GCST90016925	Gut microbiota abundance (family Actinomycetaceae id.421)	Gut microbiota abundance (family Actinomycetaceae id.421) || ||	13	74875648	0.0079	1.27e-06	25913	NicotineDenpendence	NicotineDenpendence	TRUE	0.000906286	25913	2.24e-05	14306	TRUE	0.014847
rs9848605	C	T	C	T	0.0312	-0.0117241	0.4072	0.5239	ebi-a-GCST90016925	3	8546325	0.0162355	14306	0.480435	Gut microbiota abundance (family Actinomycetaceae id.421) || id:ebi-a-GCST90016925	Gut microbiota abundance (family Actinomycetaceae id.421)	Gut microbiota abundance (family Actinomycetaceae id.421) || ||	3	8546325	0.0066	2.06e-06	25913	NicotineDenpendence	NicotineDenpendence	TRUE	0.000861713	25913	3.65e-05	14306	TRUE	0.025142
rs10868836	G	A	G	A	-0.0317	0.0121831	0.3907	0.5964	ebi-a-GCST90016927	9	73096408	0.0107069	14306	0.241196	Gut microbiota abundance (family Bacteroidaceae id.917) || id:ebi-a-GCST90016927	Gut microbiota abundance (family Bacteroidaceae id.917)	Gut microbiota abundance (family Bacteroidaceae id.917) || ||	9	73096408	0.0068	3.63e-06	25913	NicotineDenpendence	NicotineDenpendence	TRUE	0.000838016	25913	9.05e-05	14306	TRUE	0.0619759
rs10868836	G	A	G	A	-0.0317	0.0121831	0.3907	0.5964	ebi-a-GCST90016927	9	73096408	0.0107069	14306	0.241196	Gut microbiota abundance (family Bacteroidaceae id.917) || id:ebi-a-GCST90016927	Gut microbiota abundance (family Bacteroidaceae id.917)	Gut microbiota abundance (family Bacteroidaceae id.917) || ||	9	73096408	0.0068	3.63e-06	25913	NicotineDenpendence	NicotineDenpendence	TRUE	0.000838016	25913	9.05e-05	14306	TRUE	0.0619759
rs12130577	G	C	G	C	-0.0431	0.0328888	0.2284	0.91153	ebi-a-GCST90016927	1	245915905	0.0188059	14306	0.105254	Gut microbiota abundance (family Bacteroidaceae id.917) || id:ebi-a-GCST90016927	Gut microbiota abundance (family Bacteroidaceae id.917)	Gut microbiota abundance (family Bacteroidaceae id.917) || ||	1	245915905	0.009	1.63e-06	25913	NicotineDenpendence	NicotineDenpendence	FALSE	0.000884303	25913	0.000213775	14306	TRUE	0.146537
rs12130577	G	C	G	C	-0.0431	0.0328888	0.2284	0.91153	ebi-a-GCST90016927	1	245915905	0.0188059	14306	0.105254	Gut microbiota abundance (family Bacteroidaceae id.917) || id:ebi-a-GCST90016927	Gut microbiota abundance (family Bacteroidaceae id.917)	Gut microbiota abundance (family Bacteroidaceae id.917) || ||	1	245915905	0.009	1.63e-06	25913	NicotineDenpendence	NicotineDenpendence	FALSE	0.000884303	25913	0.000213775	14306	TRUE	0.146537
rs12645181	C	T	C	T	-0.0486	-0.0385787	0.2268	0.8449	ebi-a-GCST90016927	4	68765308	0.0141279	14306	0.00616694	Gut microbiota abundance (family Bacteroidaceae id.917) || id:ebi-a-GCST90016927	Gut microbiota abundance (family Bacteroidaceae id.917)	Gut microbiota abundance (family Bacteroidaceae id.917) || ||	4	68765308	0.0099	9.65e-07	25913	NicotineDenpendence	NicotineDenpendence	TRUE	0.000929211	25913	0.000521022	14306	TRUE	0.46198
rs12645181	C	T	C	T	-0.0486	-0.0385787	0.2268	0.8449	ebi-a-GCST90016927	4	68765308	0.0141279	14306	0.00616694	Gut microbiota abundance (family Bacteroidaceae id.917) || id:ebi-a-GCST90016927	Gut microbiota abundance (family Bacteroidaceae id.917)	Gut microbiota abundance (family Bacteroidaceae id.917) || ||	4	68765308	0.0099	9.65e-07	25913	NicotineDenpendence	NicotineDenpendence	TRUE	0.000929211	25913	0.000521022	14306	TRUE	0.46198
rs13284520	A	C	A	C	0.0368	-0.0169613	0.6603	0.835	ebi-a-GCST90016927	9	136502572	0.0139841	14306	0.227296	Gut microbiota abundance (family Bacteroidaceae id.917) || id:ebi-a-GCST90016927	Gut microbiota abundance (family Bacteroidaceae id.917)	Gut microbiota abundance (family Bacteroidaceae id.917) || ||	9	136502572	0.0077	1.55e-06	25913	NicotineDenpendence	NicotineDenpendence	TRUE	0.000880739	25913	0.000102836	14306	TRUE	0.0606184
rs13284520	A	C	A	C	0.0368	-0.0169613	0.6603	0.835	ebi-a-GCST90016927	9	136502572	0.0139841	14306	0.227296	Gut microbiota abundance (family Bacteroidaceae id.917) || id:ebi-a-GCST90016927	Gut microbiota abundance (family Bacteroidaceae id.917)	Gut microbiota abundance (family Bacteroidaceae id.917) || ||	9	136502572	0.0077	1.55e-06	25913	NicotineDenpendence	NicotineDenpendence	TRUE	0.000880739	25913	0.000102836	14306	TRUE	0.0606184
rs138264203	G	A	G	A	0.0778	0.00403517	0.1375	0.93837	ebi-a-GCST90016927	2	26855435	0.0266901	14306	0.857319	Gut microbiota abundance (family Bacteroidaceae id.917) || id:ebi-a-GCST90016927	Gut microbiota abundance (family Bacteroidaceae id.917)	Gut microbiota abundance (family Bacteroidaceae id.917) || ||	2	26855435	0.0161	1.29e-06	25913	NicotineDenpendence	NicotineDenpendence	TRUE	0.000900393	25913	1.6e-06	14306	TRUE	0.00577847
rs138264203	G	A	G	A	0.0778	0.00403517	0.1375	0.93837	ebi-a-GCST90016927	2	26855435	0.0266901	14306	0.857319	Gut microbiota abundance (family Bacteroidaceae id.917) || id:ebi-a-GCST90016927	Gut microbiota abundance (family Bacteroidaceae id.917)	Gut microbiota abundance (family Bacteroidaceae id.917) || ||	2	26855435	0.0161	1.29e-06	25913	NicotineDenpendence	NicotineDenpendence	TRUE	0.000900393	25913	1.6e-06	14306	TRUE	0.00577847
rs138544659	T	G	T	G	-0.0603	0.0132163	0.6701	0.6302	ebi-a-GCST90016927	15	78900701	0.011185	14306	0.240564	Gut microbiota abundance (family Bacteroidaceae id.917) || id:ebi-a-GCST90016927	Gut microbiota abundance (family Bacteroidaceae id.917)	Gut microbiota abundance (family Bacteroidaceae id.917) || ||	15	78900701	0.0076	1.78e-15	25666	NicotineDenpendence	NicotineDenpendence	TRUE	0.00244692	25666	9.76e-05	14306	TRUE	0.000146075
rs138544659	T	G	T	G	-0.0603	0.0132163	0.6701	0.6302	ebi-a-GCST90016927	15	78900701	0.011185	14306	0.240564	Gut microbiota abundance (family Bacteroidaceae id.917) || id:ebi-a-GCST90016927	Gut microbiota abundance (family Bacteroidaceae id.917)	Gut microbiota abundance (family Bacteroidaceae id.917) || ||	15	78900701	0.0076	1.78e-15	25666	NicotineDenpendence	NicotineDenpendence	TRUE	0.00244692	25666	9.76e-05	14306	TRUE	0.000146075
rs2058518	G	A	G	A	0.0363	0.00481162	0.68	0.3022	ebi-a-GCST90016927	7	8214451	0.0116947	14306	0.727996	Gut microbiota abundance (family Bacteroidaceae id.917) || id:ebi-a-GCST90016927	Gut microbiota abundance (family Bacteroidaceae id.917)	Gut microbiota abundance (family Bacteroidaceae id.917) || ||	7	8214451	0.0075	1.36e-06	21191	NicotineDenpendence	NicotineDenpendence	TRUE	0.00110433	21191	1.18e-05	14306	TRUE	0.00588662
rs2058518	G	A	G	A	0.0363	0.00481162	0.68	0.3022	ebi-a-GCST90016927	7	8214451	0.0116947	14306	0.727996	Gut microbiota abundance (family Bacteroidaceae id.917) || id:ebi-a-GCST90016927	Gut microbiota abundance (family Bacteroidaceae id.917)	Gut microbiota abundance (family Bacteroidaceae id.917) || ||	7	8214451	0.0075	1.36e-06	21191	NicotineDenpendence	NicotineDenpendence	TRUE	0.00110433	21191	1.18e-05	14306	TRUE	0.00588662
rs7096546	C	G	C	G	0.0411	-0.0216305	0.7188	0.92744	ebi-a-GCST90016927	10	115244062	0.0181176	14306	0.326238	Gut microbiota abundance (family Bacteroidaceae id.917) || id:ebi-a-GCST90016927	Gut microbiota abundance (family Bacteroidaceae id.917)	Gut microbiota abundance (family Bacteroidaceae id.917) || ||	10	115244062	0.0088	2.65e-06	25913	NicotineDenpendence	NicotineDenpendence	FALSE	0.000841141	25913	9.96e-05	14306	TRUE	0.0677472
rs7096546	C	G	C	G	0.0411	-0.0216305	0.7188	0.92744	ebi-a-GCST90016927	10	115244062	0.0181176	14306	0.326238	Gut microbiota abundance (family Bacteroidaceae id.917) || id:ebi-a-GCST90016927	Gut microbiota abundance (family Bacteroidaceae id.917)	Gut microbiota abundance (family Bacteroidaceae id.917) || ||	10	115244062	0.0088	2.65e-06	25913	NicotineDenpendence	NicotineDenpendence	FALSE	0.000841141	25913	9.96e-05	14306	TRUE	0.0677472
rs875041	C	T	C	T	0.0353	0.00283659	0.519	0.6402	ebi-a-GCST90016927	20	31383530	0.0107329	14306	0.802264	Gut microbiota abundance (family Bacteroidaceae id.917) || id:ebi-a-GCST90016927	Gut microbiota abundance (family Bacteroidaceae id.917)	Gut microbiota abundance (family Bacteroidaceae id.917) || ||	20	31383530	0.0066	9.4e-08	25913	NicotineDenpendence	NicotineDenpendence	TRUE	0.0011028	25913	4.88e-06	14306	TRUE	0.00291085
rs875041	C	T	C	T	0.0353	0.00283659	0.519	0.6402	ebi-a-GCST90016927	20	31383530	0.0107329	14306	0.802264	Gut microbiota abundance (family Bacteroidaceae id.917) || id:ebi-a-GCST90016927	Gut microbiota abundance (family Bacteroidaceae id.917)	Gut microbiota abundance (family Bacteroidaceae id.917) || ||	20	31383530	0.0066	9.4e-08	25913	NicotineDenpendence	NicotineDenpendence	TRUE	0.0011028	25913	4.88e-06	14306	TRUE	0.00291085
rs9600255	G	A	G	A	0.0383	0.0069533	0.5506	0.2883	ebi-a-GCST90016927	13	74875648	0.011818	14306	0.540084	Gut microbiota abundance (family Bacteroidaceae id.917) || id:ebi-a-GCST90016927	Gut microbiota abundance (family Bacteroidaceae id.917)	Gut microbiota abundance (family Bacteroidaceae id.917) || ||	13	74875648	0.0079	1.27e-06	25913	NicotineDenpendence	NicotineDenpendence	TRUE	0.000906286	25913	2.42e-05	14306	TRUE	0.0155801
rs9600255	G	A	G	A	0.0383	0.0069533	0.5506	0.2883	ebi-a-GCST90016927	13	74875648	0.011818	14306	0.540084	Gut microbiota abundance (family Bacteroidaceae id.917) || id:ebi-a-GCST90016927	Gut microbiota abundance (family Bacteroidaceae id.917)	Gut microbiota abundance (family Bacteroidaceae id.917) || ||	13	74875648	0.0079	1.27e-06	25913	NicotineDenpendence	NicotineDenpendence	TRUE	0.000906286	25913	2.42e-05	14306	TRUE	0.0155801
rs9848605	C	T	C	T	0.0312	-0.00813989	0.4072	0.5239	ebi-a-GCST90016927	3	8546325	0.0108011	14306	0.431895	Gut microbiota abundance (family Bacteroidaceae id.917) || id:ebi-a-GCST90016927	Gut microbiota abundance (family Bacteroidaceae id.917)	Gut microbiota abundance (family Bacteroidaceae id.917) || ||	3	8546325	0.0066	2.06e-06	25913	NicotineDenpendence	NicotineDenpendence	TRUE	0.000861713	25913	3.97e-05	14306	TRUE	0.0268329
rs9848605	C	T	C	T	0.0312	-0.00813989	0.4072	0.5239	ebi-a-GCST90016927	3	8546325	0.0108011	14306	0.431895	Gut microbiota abundance (family Bacteroidaceae id.917) || id:ebi-a-GCST90016927	Gut microbiota abundance (family Bacteroidaceae id.917)	Gut microbiota abundance (family Bacteroidaceae id.917) || ||	3	8546325	0.0066	2.06e-06	25913	NicotineDenpendence	NicotineDenpendence	TRUE	0.000861713	25913	3.97e-05	14306	TRUE	0.0268329
rs10868836	G	A	G	A	-0.0317	0.0182649	0.3907	0.5964	ebi-a-GCST90016928	9	73096408	0.0162596	14306	0.241869	Gut microbiota abundance (family Bacteroidales S24 7group id.11173) || id:ebi-a-GCST90016928	Gut microbiota abundance (family Bacteroidales S24 7group id.11173)	Gut microbiota abundance (family Bacteroidales S24 7group id.11173) || ||	9	73096408	0.0068	3.63e-06	25913	NicotineDenpendence	NicotineDenpendence	TRUE	0.000838016	25913	8.82e-05	14306	TRUE	0.0603619
rs12130577	G	C	G	C	-0.0431	0.0158011	0.2284	0.91153	ebi-a-GCST90016928	1	245915905	0.0288653	14306	0.611949	Gut microbiota abundance (family Bacteroidales S24 7group id.11173) || id:ebi-a-GCST90016928	Gut microbiota abundance (family Bacteroidales S24 7group id.11173)	Gut microbiota abundance (family Bacteroidales S24 7group id.11173) || ||	1	245915905	0.009	1.63e-06	25913	NicotineDenpendence	NicotineDenpendence	FALSE	0.000884303	25913	2.09e-05	14306	TRUE	0.0156841
rs12645181	C	T	C	T	-0.0486	0.00788343	0.2268	0.8449	ebi-a-GCST90016928	4	68765308	0.0212651	14306	0.778513	Gut microbiota abundance (family Bacteroidales S24 7group id.11173) || id:ebi-a-GCST90016928	Gut microbiota abundance (family Bacteroidales S24 7group id.11173)	Gut microbiota abundance (family Bacteroidales S24 7group id.11173) || ||	4	68765308	0.0099	9.65e-07	25913	NicotineDenpendence	NicotineDenpendence	TRUE	0.000929211	25913	9.61e-06	14306	TRUE	0.0085471
rs13284520	A	C	A	C	0.0368	0.00725975	0.6603	0.835	ebi-a-GCST90016928	9	136502572	0.0212515	14306	0.686415	Gut microbiota abundance (family Bacteroidales S24 7group id.11173) || id:ebi-a-GCST90016928	Gut microbiota abundance (family Bacteroidales S24 7group id.11173)	Gut microbiota abundance (family Bacteroidales S24 7group id.11173) || ||	9	136502572	0.0077	1.55e-06	25913	NicotineDenpendence	NicotineDenpendence	TRUE	0.000880739	25913	8.16e-06	14306	TRUE	0.0100065
rs138264203	G	A	G	A	0.0778	-0.0237462	0.1375	0.93837	ebi-a-GCST90016928	2	26855435	0.042126	14306	0.529877	Gut microbiota abundance (family Bacteroidales S24 7group id.11173) || id:ebi-a-GCST90016928	Gut microbiota abundance (family Bacteroidales S24 7group id.11173)	Gut microbiota abundance (family Bacteroidales S24 7group id.11173) || ||	2	26855435	0.0161	1.29e-06	25913	NicotineDenpendence	NicotineDenpendence	TRUE	0.000900393	25913	2.22e-05	14306	TRUE	0.015141
rs138544659	T	G	T	G	-0.0603	-0.0250899	0.6701	0.6302	ebi-a-GCST90016928	15	78900701	0.0169509	14306	0.118277	Gut microbiota abundance (family Bacteroidales S24 7group id.11173) || id:ebi-a-GCST90016928	Gut microbiota abundance (family Bacteroidales S24 7group id.11173)	Gut microbiota abundance (family Bacteroidales S24 7group id.11173) || ||	15	78900701	0.0076	1.78e-15	25666	NicotineDenpendence	NicotineDenpendence	TRUE	0.00244692	25666	0.00015314	14306	TRUE	0.00037306
rs2058518	G	A	G	A	0.0363	-0.023911	0.68	0.3022	ebi-a-GCST90016928	7	8214451	0.0177136	14306	0.138456	Gut microbiota abundance (family Bacteroidales S24 7group id.11173) || id:ebi-a-GCST90016928	Gut microbiota abundance (family Bacteroidales S24 7group id.11173)	Gut microbiota abundance (family Bacteroidales S24 7group id.11173) || ||	7	8214451	0.0075	1.36e-06	21191	NicotineDenpendence	NicotineDenpendence	TRUE	0.00110433	21191	0.000127371	14306	TRUE	0.0424589
rs7096546	C	G	C	G	0.0411	0.000745381	0.7188	0.92744	ebi-a-GCST90016928	10	115244062	0.0273779	14306	0.657961	Gut microbiota abundance (family Bacteroidales S24 7group id.11173) || id:ebi-a-GCST90016928	Gut microbiota abundance (family Bacteroidales S24 7group id.11173)	Gut microbiota abundance (family Bacteroidales S24 7group id.11173) || ||	10	115244062	0.0088	2.65e-06	25913	NicotineDenpendence	NicotineDenpendence	FALSE	0.000841141	25913	5.18e-08	14306	TRUE	0.00572526
rs875041	C	T	C	T	0.0353	0.000826042	0.519	0.6402	ebi-a-GCST90016928	20	31383530	0.0162759	14306	0.961704	Gut microbiota abundance (family Bacteroidales S24 7group id.11173) || id:ebi-a-GCST90016928	Gut microbiota abundance (family Bacteroidales S24 7group id.11173)	Gut microbiota abundance (family Bacteroidales S24 7group id.11173) || ||	20	31383530	0.0066	9.4e-08	25913	NicotineDenpendence	NicotineDenpendence	TRUE	0.0011028	25913	1.8e-07	14306	TRUE	0.00164168
rs9600255	G	A	G	A	0.0383	-0.00451603	0.5506	0.2883	ebi-a-GCST90016928	13	74875648	0.0179205	14306	0.865871	Gut microbiota abundance (family Bacteroidales S24 7group id.11173) || id:ebi-a-GCST90016928	Gut microbiota abundance (family Bacteroidales S24 7group id.11173)	Gut microbiota abundance (family Bacteroidales S24 7group id.11173) || ||	13	74875648	0.0079	1.27e-06	25913	NicotineDenpendence	NicotineDenpendence	TRUE	0.000906286	25913	4.44e-06	14306	TRUE	0.00717542
rs9848605	C	T	C	T	0.0312	-0.0129052	0.4072	0.5239	ebi-a-GCST90016928	3	8546325	0.0163327	14306	0.428074	Gut microbiota abundance (family Bacteroidales S24 7group id.11173) || id:ebi-a-GCST90016928	Gut microbiota abundance (family Bacteroidales S24 7group id.11173)	Gut microbiota abundance (family Bacteroidales S24 7group id.11173) || ||	3	8546325	0.0066	2.06e-06	25913	NicotineDenpendence	NicotineDenpendence	TRUE	0.000861713	25913	4.36e-05	14306	TRUE	0.0289167
rs10868836	G	A	G	A	-0.0317	-0.0198941	0.3907	0.5964	ebi-a-GCST90016929	9	73096408	0.0118694	14306	0.0905045	Gut microbiota abundance (family Bifidobacteriaceae id.433) || id:ebi-a-GCST90016929	Gut microbiota abundance (family Bifidobacteriaceae id.433)	Gut microbiota abundance (family Bifidobacteriaceae id.433) || ||	9	73096408	0.0068	3.63e-06	25913	NicotineDenpendence	NicotineDenpendence	TRUE	0.000838016	25913	0.000196358	14306	TRUE	0.151431
rs12130577	G	C	G	C	-0.0431	-0.0126491	0.2284	0.91153	ebi-a-GCST90016929	1	245915905	0.0209005	14306	0.562497	Gut microbiota abundance (family Bifidobacteriaceae id.433) || id:ebi-a-GCST90016929	Gut microbiota abundance (family Bifidobacteriaceae id.433)	Gut microbiota abundance (family Bifidobacteriaceae id.433) || ||	1	245915905	0.009	1.63e-06	25913	NicotineDenpendence	NicotineDenpendence	FALSE	0.000884303	25913	2.56e-05	14306	TRUE	0.0177981
rs12645181	C	T	C	T	-0.0486	-0.00193657	0.2268	0.8449	ebi-a-GCST90016929	4	68765308	0.0156107	14306	0.915958	Gut microbiota abundance (family Bifidobacteriaceae id.433) || id:ebi-a-GCST90016929	Gut microbiota abundance (family Bifidobacteriaceae id.433)	Gut microbiota abundance (family Bifidobacteriaceae id.433) || ||	4	68765308	0.0099	9.65e-07	25913	NicotineDenpendence	NicotineDenpendence	TRUE	0.000929211	25913	1.08e-06	14306	TRUE	0.00468913
rs13284520	A	C	A	C	0.0368	0.0208699	0.6603	0.835	ebi-a-GCST90016929	9	136502572	0.0155016	14306	0.181142	Gut microbiota abundance (family Bifidobacteriaceae id.433) || id:ebi-a-GCST90016929	Gut microbiota abundance (family Bifidobacteriaceae id.433)	Gut microbiota abundance (family Bifidobacteriaceae id.433) || ||	9	136502572	0.0077	1.55e-06	25913	NicotineDenpendence	NicotineDenpendence	TRUE	0.000880739	25913	0.0001267	14306	TRUE	0.0768616
rs138264203	G	A	G	A	0.0778	-0.00550341	0.1375	0.93837	ebi-a-GCST90016929	2	26855435	0.0276484	14306	0.817288	Gut microbiota abundance (family Bifidobacteriaceae id.433) || id:ebi-a-GCST90016929	Gut microbiota abundance (family Bifidobacteriaceae id.433)	Gut microbiota abundance (family Bifidobacteriaceae id.433) || ||	2	26855435	0.0161	1.29e-06	25913	NicotineDenpendence	NicotineDenpendence	TRUE	0.000900393	25913	2.77e-06	14306	TRUE	0.00649519
rs138544659	T	G	T	G	-0.0603	-0.00605281	0.6701	0.6302	ebi-a-GCST90016929	15	78900701	0.012408	14306	0.613821	Gut microbiota abundance (family Bifidobacteriaceae id.433) || id:ebi-a-GCST90016929	Gut microbiota abundance (family Bifidobacteriaceae id.433)	Gut microbiota abundance (family Bifidobacteriaceae id.433) || ||	15	78900701	0.0076	1.78e-15	25666	NicotineDenpendence	NicotineDenpendence	TRUE	0.00244692	25666	1.66e-05	14306	TRUE	1.34e-05
rs2058518	G	A	G	A	0.0363	0.00239349	0.68	0.3022	ebi-a-GCST90016929	7	8214451	0.0129424	14306	0.778865	Gut microbiota abundance (family Bifidobacteriaceae id.433) || id:ebi-a-GCST90016929	Gut microbiota abundance (family Bifidobacteriaceae id.433)	Gut microbiota abundance (family Bifidobacteriaceae id.433) || ||	7	8214451	0.0075	1.36e-06	21191	NicotineDenpendence	NicotineDenpendence	TRUE	0.00110433	21191	2.39e-06	14306	TRUE	0.00340019
rs7096546	C	G	C	G	0.0411	-0.00707626	0.7188	0.92744	ebi-a-GCST90016929	10	115244062	0.0200132	14306	0.746736	Gut microbiota abundance (family Bifidobacteriaceae id.433) || id:ebi-a-GCST90016929	Gut microbiota abundance (family Bifidobacteriaceae id.433)	Gut microbiota abundance (family Bifidobacteriaceae id.433) || ||	10	115244062	0.0088	2.65e-06	25913	NicotineDenpendence	NicotineDenpendence	FALSE	0.000841141	25913	8.74e-06	14306	TRUE	0.0123787
rs875041	C	T	C	T	0.0353	0.00474451	0.519	0.6402	ebi-a-GCST90016929	20	31383530	0.0118917	14306	0.68956	Gut microbiota abundance (family Bifidobacteriaceae id.433) || id:ebi-a-GCST90016929	Gut microbiota abundance (family Bifidobacteriaceae id.433)	Gut microbiota abundance (family Bifidobacteriaceae id.433) || ||	20	31383530	0.0066	9.4e-08	25913	NicotineDenpendence	NicotineDenpendence	TRUE	0.0011028	25913	1.11e-05	14306	TRUE	0.00411915
rs9600255	G	A	G	A	0.0383	-0.00958823	0.5506	0.2883	ebi-a-GCST90016929	13	74875648	0.0130988	14306	0.413565	Gut microbiota abundance (family Bifidobacteriaceae id.433) || id:ebi-a-GCST90016929	Gut microbiota abundance (family Bifidobacteriaceae id.433)	Gut microbiota abundance (family Bifidobacteriaceae id.433) || ||	13	74875648	0.0079	1.27e-06	25913	NicotineDenpendence	NicotineDenpendence	TRUE	0.000906286	25913	3.75e-05	14306	TRUE	0.0212607
rs9848605	C	T	C	T	0.0312	0.00725033	0.4072	0.5239	ebi-a-GCST90016929	3	8546325	0.0118691	14306	0.533708	Gut microbiota abundance (family Bifidobacteriaceae id.433) || id:ebi-a-GCST90016929	Gut microbiota abundance (family Bifidobacteriaceae id.433)	Gut microbiota abundance (family Bifidobacteriaceae id.433) || ||	3	8546325	0.0066	2.06e-06	25913	NicotineDenpendence	NicotineDenpendence	TRUE	0.000861713	25913	2.61e-05	14306	TRUE	0.0198842
rs12130577	G	C	G	C	-0.0431	-0.00353512	0.2284	0.91153	ebi-a-GCST90016930	1	245915905	0.0195713	14306	0.858444	Gut microbiota abundance (family Christensenellaceae id.1866) || id:ebi-a-GCST90016930	Gut microbiota abundance (family Christensenellaceae id.1866)	Gut microbiota abundance (family Christensenellaceae id.1866) || ||	1	245915905	0.009	1.63e-06	25913	NicotineDenpendence	NicotineDenpendence	FALSE	0.000884303	25913	2.28e-06	14306	TRUE	0.00671646
rs12645181	C	T	C	T	-0.0486	-0.0286378	0.2268	0.8449	ebi-a-GCST90016930	4	68765308	0.014763	14306	0.0495462	Gut microbiota abundance (family Christensenellaceae id.1866) || id:ebi-a-GCST90016930	Gut microbiota abundance (family Christensenellaceae id.1866)	Gut microbiota abundance (family Christensenellaceae id.1866) || ||	4	68765308	0.0099	9.65e-07	25913	NicotineDenpendence	NicotineDenpendence	TRUE	0.000929211	25913	0.000263002	14306	TRUE	0.170609
rs138264203	G	A	G	A	0.0778	0.0468931	0.1375	0.93837	ebi-a-GCST90016930	2	26855435	0.0276312	14306	0.0814986	Gut microbiota abundance (family Christensenellaceae id.1866) || id:ebi-a-GCST90016930	Gut microbiota abundance (family Christensenellaceae id.1866)	Gut microbiota abundance (family Christensenellaceae id.1866) || ||	2	26855435	0.0161	1.29e-06	25913	NicotineDenpendence	NicotineDenpendence	TRUE	0.000900393	25913	0.000201314	14306	TRUE	0.128692
rs9848605	C	T	C	T	0.0312	0.00773564	0.4072	0.5239	ebi-a-GCST90016930	3	8546325	0.0112206	14306	0.421511	Gut microbiota abundance (family Christensenellaceae id.1866) || id:ebi-a-GCST90016930	Gut microbiota abundance (family Christensenellaceae id.1866)	Gut microbiota abundance (family Christensenellaceae id.1866) || ||	3	8546325	0.0066	2.06e-06	25913	NicotineDenpendence	NicotineDenpendence	TRUE	0.000861713	25913	3.32e-05	14306	TRUE	0.0234837
rs10868836	G	A	G	A	-0.0317	-0.00766902	0.3907	0.5964	ebi-a-GCST90016931	9	73096408	0.0121352	14306	0.582261	Gut microbiota abundance (family Clostridiaceae1 id.1869) || id:ebi-a-GCST90016931	Gut microbiota abundance (family Clostridiaceae1 id.1869)	Gut microbiota abundance (family Clostridiaceae1 id.1869) || ||	9	73096408	0.0068	3.63e-06	25913	NicotineDenpendence	NicotineDenpendence	TRUE	0.000838016	25913	2.79e-05	14306	TRUE	0.0230544
rs12130577	G	C	G	C	-0.0431	0.0180919	0.2284	0.91153	ebi-a-GCST90016931	1	245915905	0.021418	14306	0.380644	Gut microbiota abundance (family Clostridiaceae1 id.1869) || id:ebi-a-GCST90016931	Gut microbiota abundance (family Clostridiaceae1 id.1869)	Gut microbiota abundance (family Clostridiaceae1 id.1869) || ||	1	245915905	0.009	1.63e-06	25913	NicotineDenpendence	NicotineDenpendence	FALSE	0.000884303	25913	4.99e-05	14306	TRUE	0.029439
rs12645181	C	T	C	T	-0.0486	-0.00111725	0.2268	0.8449	ebi-a-GCST90016931	4	68765308	0.015999	14306	0.993503	Gut microbiota abundance (family Clostridiaceae1 id.1869) || id:ebi-a-GCST90016931	Gut microbiota abundance (family Clostridiaceae1 id.1869)	Gut microbiota abundance (family Clostridiaceae1 id.1869) || ||	4	68765308	0.0099	9.65e-07	25913	NicotineDenpendence	NicotineDenpendence	TRUE	0.000929211	25913	3.41e-07	14306	TRUE	0.00408955
rs13284520	A	C	A	C	0.0368	-0.00787349	0.6603	0.835	ebi-a-GCST90016931	9	136502572	0.0158075	14306	0.584401	Gut microbiota abundance (family Clostridiaceae1 id.1869) || id:ebi-a-GCST90016931	Gut microbiota abundance (family Clostridiaceae1 id.1869)	Gut microbiota abundance (family Clostridiaceae1 id.1869) || ||	9	136502572	0.0077	1.55e-06	25913	NicotineDenpendence	NicotineDenpendence	TRUE	0.000880739	25913	1.73e-05	14306	TRUE	0.0142852
rs138264203	G	A	G	A	0.0778	-0.0123454	0.1375	0.93837	ebi-a-GCST90016931	2	26855435	0.0297424	14306	0.623331	Gut microbiota abundance (family Clostridiaceae1 id.1869) || id:ebi-a-GCST90016931	Gut microbiota abundance (family Clostridiaceae1 id.1869)	Gut microbiota abundance (family Clostridiaceae1 id.1869) || ||	2	26855435	0.0161	1.29e-06	25913	NicotineDenpendence	NicotineDenpendence	TRUE	0.000900393	25913	1.2e-05	14306	TRUE	0.0108256
rs138544659	T	G	T	G	-0.0603	-0.0202605	0.6701	0.6302	ebi-a-GCST90016931	15	78900701	0.0126377	14306	0.0999816	Gut microbiota abundance (family Clostridiaceae1 id.1869) || id:ebi-a-GCST90016931	Gut microbiota abundance (family Clostridiaceae1 id.1869)	Gut microbiota abundance (family Clostridiaceae1 id.1869) || ||	15	78900701	0.0076	1.78e-15	25666	NicotineDenpendence	NicotineDenpendence	TRUE	0.00244692	25666	0.000179651	14306	TRUE	0.000540438
rs2058518	G	A	G	A	0.0363	-0.037025	0.68	0.3022	ebi-a-GCST90016931	7	8214451	0.0132196	14306	0.00367629	Gut microbiota abundance (family Clostridiaceae1 id.1869) || id:ebi-a-GCST90016931	Gut microbiota abundance (family Clostridiaceae1 id.1869)	Gut microbiota abundance (family Clostridiaceae1 id.1869) || ||	7	8214451	0.0075	1.36e-06	21191	NicotineDenpendence	NicotineDenpendence	TRUE	0.00110433	21191	0.000548098	14306	TRUE	0.363791
rs7096546	C	G	C	G	0.0411	-0.0087646	0.7188	0.92744	ebi-a-GCST90016931	10	115244062	0.0209494	14306	0.976581	Gut microbiota abundance (family Clostridiaceae1 id.1869) || id:ebi-a-GCST90016931	Gut microbiota abundance (family Clostridiaceae1 id.1869)	Gut microbiota abundance (family Clostridiaceae1 id.1869) || ||	10	115244062	0.0088	2.65e-06	25913	NicotineDenpendence	NicotineDenpendence	FALSE	0.000841141	25913	1.22e-05	14306	TRUE	0.0143191
rs875041	C	T	C	T	0.0353	0.00538852	0.519	0.6402	ebi-a-GCST90016931	20	31383530	0.0121644	14306	0.661187	Gut microbiota abundance (family Clostridiaceae1 id.1869) || id:ebi-a-GCST90016931	Gut microbiota abundance (family Clostridiaceae1 id.1869)	Gut microbiota abundance (family Clostridiaceae1 id.1869) || ||	20	31383530	0.0066	9.4e-08	25913	NicotineDenpendence	NicotineDenpendence	TRUE	0.0011028	25913	1.37e-05	14306	TRUE	0.00460306
rs9600255	G	A	G	A	0.0383	0.0308607	0.5506	0.2883	ebi-a-GCST90016931	13	74875648	0.0134138	14306	0.0257602	Gut microbiota abundance (family Clostridiaceae1 id.1869) || id:ebi-a-GCST90016931	Gut microbiota abundance (family Clostridiaceae1 id.1869)	Gut microbiota abundance (family Clostridiaceae1 id.1869) || ||	13	74875648	0.0079	1.27e-06	25913	NicotineDenpendence	NicotineDenpendence	TRUE	0.000906286	25913	0.000369905	14306	TRUE	0.296342
rs9848605	C	T	C	T	0.0312	0.0127591	0.4072	0.5239	ebi-a-GCST90016931	3	8546325	0.0122615	14306	0.323863	Gut microbiota abundance (family Clostridiaceae1 id.1869) || id:ebi-a-GCST90016931	Gut microbiota abundance (family Clostridiaceae1 id.1869)	Gut microbiota abundance (family Clostridiaceae1 id.1869) || ||	3	8546325	0.0066	2.06e-06	25913	NicotineDenpendence	NicotineDenpendence	TRUE	0.000861713	25913	7.57e-05	14306	TRUE	0.0472995
rs10868836	G	A	G	A	-0.0317	0.0165788	0.3907	0.5964	ebi-a-GCST90016932	9	73096408	0.0140749	14306	0.245343	Gut microbiota abundance (family Clostridiales vadin BB60 group id.11286) || id:ebi-a-GCST90016932	Gut microbiota abundance (family Clostridiales vadin BB60 group id.11286)	Gut microbiota abundance (family Clostridiales vadin BB60 group id.11286) || ||	9	73096408	0.0068	3.63e-06	25913	NicotineDenpendence	NicotineDenpendence	TRUE	0.000838016	25913	9.7e-05	14306	TRUE	0.0666031
rs12130577	G	C	G	C	-0.0431	0.00959539	0.2284	0.91153	ebi-a-GCST90016932	1	245915905	0.0244649	14306	0.749608	Gut microbiota abundance (family Clostridiales vadin BB60 group id.11286) || id:ebi-a-GCST90016932	Gut microbiota abundance (family Clostridiales vadin BB60 group id.11286)	Gut microbiota abundance (family Clostridiales vadin BB60 group id.11286) || ||	1	245915905	0.009	1.63e-06	25913	NicotineDenpendence	NicotineDenpendence	FALSE	0.000884303	25913	1.08e-05	14306	TRUE	0.0110613
rs12645181	C	T	C	T	-0.0486	-0.00905061	0.2268	0.8449	ebi-a-GCST90016932	4	68765308	0.0187909	14306	0.627019	Gut microbiota abundance (family Clostridiales vadin BB60 group id.11286) || id:ebi-a-GCST90016932	Gut microbiota abundance (family Clostridiales vadin BB60 group id.11286)	Gut microbiota abundance (family Clostridiales vadin BB60 group id.11286) || ||	4	68765308	0.0099	9.65e-07	25913	NicotineDenpendence	NicotineDenpendence	TRUE	0.000929211	25913	1.62e-05	14306	TRUE	0.0110656
rs13284520	A	C	A	C	0.0368	-0.0100338	0.6603	0.835	ebi-a-GCST90016932	9	136502572	0.0183989	14306	0.600896	Gut microbiota abundance (family Clostridiales vadin BB60 group id.11286) || id:ebi-a-GCST90016932	Gut microbiota abundance (family Clostridiales vadin BB60 group id.11286)	Gut microbiota abundance (family Clostridiales vadin BB60 group id.11286) || ||	9	136502572	0.0077	1.55e-06	25913	NicotineDenpendence	NicotineDenpendence	TRUE	0.000880739	25913	2.08e-05	14306	TRUE	0.015862
rs138264203	G	A	G	A	0.0778	0.0989826	0.1375	0.93837	ebi-a-GCST90016932	2	26855435	0.0363484	14306	0.00623778	Gut microbiota abundance (family Clostridiales vadin BB60 group id.11286) || id:ebi-a-GCST90016932	Gut microbiota abundance (family Clostridiales vadin BB60 group id.11286)	Gut microbiota abundance (family Clostridiales vadin BB60 group id.11286) || ||	2	26855435	0.0161	1.29e-06	25913	NicotineDenpendence	NicotineDenpendence	TRUE	0.000900393	25913	0.000518161	14306	TRUE	0.486527
rs138544659	T	G	T	G	-0.0603	0.0298292	0.6701	0.6302	ebi-a-GCST90016932	15	78900701	0.0147059	14306	0.0541801	Gut microbiota abundance (family Clostridiales vadin BB60 group id.11286) || id:ebi-a-GCST90016932	Gut microbiota abundance (family Clostridiales vadin BB60 group id.11286)	Gut microbiota abundance (family Clostridiales vadin BB60 group id.11286) || ||	15	78900701	0.0076	1.78e-15	25666	NicotineDenpendence	NicotineDenpendence	TRUE	0.00244692	25666	0.000287553	14306	TRUE	0.00181346
rs2058518	G	A	G	A	0.0363	-0.032002	0.68	0.3022	ebi-a-GCST90016932	7	8214451	0.0153482	14306	0.0373259	Gut microbiota abundance (family Clostridiales vadin BB60 group id.11286) || id:ebi-a-GCST90016932	Gut microbiota abundance (family Clostridiales vadin BB60 group id.11286)	Gut microbiota abundance (family Clostridiales vadin BB60 group id.11286) || ||	7	8214451	0.0075	1.36e-06	21191	NicotineDenpendence	NicotineDenpendence	TRUE	0.00110433	21191	0.000303843	14306	TRUE	0.14401
rs7096546	C	G	C	G	0.0411	0.0129889	0.7188	0.92744	ebi-a-GCST90016932	10	115244062	0.024501	14306	0.584528	Gut microbiota abundance (family Clostridiales vadin BB60 group id.11286) || id:ebi-a-GCST90016932	Gut microbiota abundance (family Clostridiales vadin BB60 group id.11286)	Gut microbiota abundance (family Clostridiales vadin BB60 group id.11286) || ||	10	115244062	0.0088	2.65e-06	25913	NicotineDenpendence	NicotineDenpendence	FALSE	0.000841141	25913	1.96e-05	14306	TRUE	0.0183023
rs875041	C	T	C	T	0.0353	-0.0185731	0.519	0.6402	ebi-a-GCST90016932	20	31383530	0.0141459	14306	0.19179	Gut microbiota abundance (family Clostridiales vadin BB60 group id.11286) || id:ebi-a-GCST90016932	Gut microbiota abundance (family Clostridiales vadin BB60 group id.11286)	Gut microbiota abundance (family Clostridiales vadin BB60 group id.11286) || ||	20	31383530	0.0066	9.4e-08	25913	NicotineDenpendence	NicotineDenpendence	TRUE	0.0011028	25913	0.000120503	14306	TRUE	0.0327381
rs9600255	G	A	G	A	0.0383	-0.000184793	0.5506	0.2883	ebi-a-GCST90016932	13	74875648	0.0155907	14306	0.974263	Gut microbiota abundance (family Clostridiales vadin BB60 group id.11286) || id:ebi-a-GCST90016932	Gut microbiota abundance (family Clostridiales vadin BB60 group id.11286)	Gut microbiota abundance (family Clostridiales vadin BB60 group id.11286) || ||	13	74875648	0.0079	1.27e-06	25913	NicotineDenpendence	NicotineDenpendence	TRUE	0.000906286	25913	9.82e-09	14306	TRUE	0.00395973
rs9848605	C	T	C	T	0.0312	-0.00100463	0.4072	0.5239	ebi-a-GCST90016932	3	8546325	0.0142458	14306	0.968245	Gut microbiota abundance (family Clostridiales vadin BB60 group id.11286) || id:ebi-a-GCST90016932	Gut microbiota abundance (family Clostridiales vadin BB60 group id.11286)	Gut microbiota abundance (family Clostridiales vadin BB60 group id.11286) || ||	3	8546325	0.0066	2.06e-06	25913	NicotineDenpendence	NicotineDenpendence	TRUE	0.000861713	25913	3.48e-07	14306	TRUE	0.00574074
rs10868836	G	A	G	A	-0.0317	0.00683623	0.3907	0.5964	ebi-a-GCST90016933	9	73096408	0.0108851	14306	0.529728	Gut microbiota abundance (family Coriobacteriaceae id.811) || id:ebi-a-GCST90016933	Gut microbiota abundance (family Coriobacteriaceae id.811)	Gut microbiota abundance (family Coriobacteriaceae id.811) || ||	9	73096408	0.0068	3.63e-06	25913	NicotineDenpendence	NicotineDenpendence	TRUE	0.000838016	25913	2.76e-05	14306	TRUE	0.0228648
rs12130577	G	C	G	C	-0.0431	0.0173145	0.2284	0.91153	ebi-a-GCST90016933	1	245915905	0.0191522	14306	0.317013	Gut microbiota abundance (family Coriobacteriaceae id.811) || id:ebi-a-GCST90016933	Gut microbiota abundance (family Coriobacteriaceae id.811)	Gut microbiota abundance (family Coriobacteriaceae id.811) || ||	1	245915905	0.009	1.63e-06	25913	NicotineDenpendence	NicotineDenpendence	FALSE	0.000884303	25913	5.71e-05	14306	TRUE	0.0331776
rs12645181	C	T	C	T	-0.0486	-0.00833004	0.2268	0.8449	ebi-a-GCST90016933	4	68765308	0.0143667	14306	0.635988	Gut microbiota abundance (family Coriobacteriaceae id.811) || id:ebi-a-GCST90016933	Gut microbiota abundance (family Coriobacteriaceae id.811)	Gut microbiota abundance (family Coriobacteriaceae id.811) || ||	4	68765308	0.0099	9.65e-07	25913	NicotineDenpendence	NicotineDenpendence	TRUE	0.000929211	25913	2.35e-05	14306	TRUE	0.0138232
rs13284520	A	C	A	C	0.0368	0.0303962	0.6603	0.835	ebi-a-GCST90016933	9	136502572	0.0142188	14306	0.0325155	Gut microbiota abundance (family Coriobacteriaceae id.811) || id:ebi-a-GCST90016933	Gut microbiota abundance (family Coriobacteriaceae id.811)	Gut microbiota abundance (family Coriobacteriaceae id.811) || ||	9	136502572	0.0077	1.55e-06	25913	NicotineDenpendence	NicotineDenpendence	TRUE	0.000880739	25913	0.000319386	14306	TRUE	0.256795
rs138264203	G	A	G	A	0.0778	-0.0127033	0.1375	0.93837	ebi-a-GCST90016933	2	26855435	0.0268846	14306	0.624919	Gut microbiota abundance (family Coriobacteriaceae id.811) || id:ebi-a-GCST90016933	Gut microbiota abundance (family Coriobacteriaceae id.811)	Gut microbiota abundance (family Coriobacteriaceae id.811) || ||	2	26855435	0.0161	1.29e-06	25913	NicotineDenpendence	NicotineDenpendence	TRUE	0.000900393	25913	1.56e-05	14306	TRUE	0.0123432
rs138544659	T	G	T	G	-0.0603	-0.00671342	0.6701	0.6302	ebi-a-GCST90016933	15	78900701	0.0113774	14306	0.526561	Gut microbiota abundance (family Coriobacteriaceae id.811) || id:ebi-a-GCST90016933	Gut microbiota abundance (family Coriobacteriaceae id.811)	Gut microbiota abundance (family Coriobacteriaceae id.811) || ||	15	78900701	0.0076	1.78e-15	25666	NicotineDenpendence	NicotineDenpendence	TRUE	0.00244692	25666	2.43e-05	14306	TRUE	1.94e-05
rs2058518	G	A	G	A	0.0363	0.00093813	0.68	0.3022	ebi-a-GCST90016933	7	8214451	0.0118702	14306	0.905632	Gut microbiota abundance (family Coriobacteriaceae id.811) || id:ebi-a-GCST90016933	Gut microbiota abundance (family Coriobacteriaceae id.811)	Gut microbiota abundance (family Coriobacteriaceae id.811) || ||	7	8214451	0.0075	1.36e-06	21191	NicotineDenpendence	NicotineDenpendence	TRUE	0.00110433	21191	4.37e-07	14306	TRUE	0.00260513
rs7096546	C	G	C	G	0.0411	-0.00756699	0.7188	0.92744	ebi-a-GCST90016933	10	115244062	0.0186449	14306	0.911393	Gut microbiota abundance (family Coriobacteriaceae id.811) || id:ebi-a-GCST90016933	Gut microbiota abundance (family Coriobacteriaceae id.811)	Gut microbiota abundance (family Coriobacteriaceae id.811) || ||	10	115244062	0.0088	2.65e-06	25913	NicotineDenpendence	NicotineDenpendence	FALSE	0.000841141	25913	1.15e-05	14306	TRUE	0.0139244
rs875041	C	T	C	T	0.0353	0.00506956	0.519	0.6402	ebi-a-GCST90016933	20	31383530	0.0109189	14306	0.622703	Gut microbiota abundance (family Coriobacteriaceae id.811) || id:ebi-a-GCST90016933	Gut microbiota abundance (family Coriobacteriaceae id.811)	Gut microbiota abundance (family Coriobacteriaceae id.811) || ||	20	31383530	0.0066	9.4e-08	25913	NicotineDenpendence	NicotineDenpendence	TRUE	0.0011028	25913	1.51e-05	14306	TRUE	0.00485556
rs9600255	G	A	G	A	0.0383	-0.00108908	0.5506	0.2883	ebi-a-GCST90016933	13	74875648	0.0120523	14306	0.987571	Gut microbiota abundance (family Coriobacteriaceae id.811) || id:ebi-a-GCST90016933	Gut microbiota abundance (family Coriobacteriaceae id.811)	Gut microbiota abundance (family Coriobacteriaceae id.811) || ||	13	74875648	0.0079	1.27e-06	25913	NicotineDenpendence	NicotineDenpendence	TRUE	0.000906286	25913	5.71e-07	14306	TRUE	0.00482734
rs9848605	C	T	C	T	0.0312	0.015755	0.4072	0.5239	ebi-a-GCST90016933	3	8546325	0.0108798	14306	0.147139	Gut microbiota abundance (family Coriobacteriaceae id.811) || id:ebi-a-GCST90016933	Gut microbiota abundance (family Coriobacteriaceae id.811)	Gut microbiota abundance (family Coriobacteriaceae id.811) || ||	3	8546325	0.0066	2.06e-06	25913	NicotineDenpendence	NicotineDenpendence	TRUE	0.000861713	25913	0.00014658	14306	TRUE	0.0976149
rs10868836	G	A	G	A	-0.0317	-0.00654383	0.3907	0.5964	ebi-a-GCST90016934	9	73096408	0.0159192	14306	0.670672	Gut microbiota abundance (family Defluviitaleaceae id.1924) || id:ebi-a-GCST90016934	Gut microbiota abundance (family Defluviitaleaceae id.1924)	Gut microbiota abundance (family Defluviitaleaceae id.1924) || ||	9	73096408	0.0068	3.63e-06	25913	NicotineDenpendence	NicotineDenpendence	TRUE	0.000838016	25913	1.18e-05	14306	TRUE	0.014292
rs12130577	G	C	G	C	-0.0431	0.0634044	0.2284	0.91153	ebi-a-GCST90016934	1	245915905	0.0278608	14306	0.0185537	Gut microbiota abundance (family Defluviitaleaceae id.1924) || id:ebi-a-GCST90016934	Gut microbiota abundance (family Defluviitaleaceae id.1924)	Gut microbiota abundance (family Defluviitaleaceae id.1924) || ||	1	245915905	0.009	1.63e-06	25913	NicotineDenpendence	NicotineDenpendence	FALSE	0.000884303	25913	0.00036194	14306	TRUE	0.303477
rs12645181	C	T	C	T	-0.0486	0.0277554	0.2268	0.8449	ebi-a-GCST90016934	4	68765308	0.0213634	14306	0.172665	Gut microbiota abundance (family Defluviitaleaceae id.1924) || id:ebi-a-GCST90016934	Gut microbiota abundance (family Defluviitaleaceae id.1924)	Gut microbiota abundance (family Defluviitaleaceae id.1924) || ||	4	68765308	0.0099	9.65e-07	25913	NicotineDenpendence	NicotineDenpendence	TRUE	0.000929211	25913	0.00011799	14306	TRUE	0.0595088
rs13284520	A	C	A	C	0.0368	-0.0165664	0.6603	0.835	ebi-a-GCST90016934	9	136502572	0.0207167	14306	0.430465	Gut microbiota abundance (family Defluviitaleaceae id.1924) || id:ebi-a-GCST90016934	Gut microbiota abundance (family Defluviitaleaceae id.1924)	Gut microbiota abundance (family Defluviitaleaceae id.1924) || ||	9	136502572	0.0077	1.55e-06	25913	NicotineDenpendence	NicotineDenpendence	TRUE	0.000880739	25913	4.47e-05	14306	TRUE	0.027248
rs138264203	G	A	G	A	0.0778	-0.0206909	0.1375	0.93837	ebi-a-GCST90016934	2	26855435	0.0409909	14306	0.603113	Gut microbiota abundance (family Defluviitaleaceae id.1924) || id:ebi-a-GCST90016934	Gut microbiota abundance (family Defluviitaleaceae id.1924)	Gut microbiota abundance (family Defluviitaleaceae id.1924) || ||	2	26855435	0.0161	1.29e-06	25913	NicotineDenpendence	NicotineDenpendence	TRUE	0.000900393	25913	1.78e-05	14306	TRUE	0.0132757
rs138544659	T	G	T	G	-0.0603	0.00609108	0.6701	0.6302	ebi-a-GCST90016934	15	78900701	0.0165402	14306	0.721149	Gut microbiota abundance (family Defluviitaleaceae id.1924) || id:ebi-a-GCST90016934	Gut microbiota abundance (family Defluviitaleaceae id.1924)	Gut microbiota abundance (family Defluviitaleaceae id.1924) || ||	15	78900701	0.0076	1.78e-15	25666	NicotineDenpendence	NicotineDenpendence	TRUE	0.00244692	25666	9.48e-06	14306	TRUE	8.61e-06
rs2058518	G	A	G	A	0.0363	-0.0240454	0.68	0.3022	ebi-a-GCST90016934	7	8214451	0.0172672	14306	0.1404	Gut microbiota abundance (family Defluviitaleaceae id.1924) || id:ebi-a-GCST90016934	Gut microbiota abundance (family Defluviitaleaceae id.1924)	Gut microbiota abundance (family Defluviitaleaceae id.1924) || ||	7	8214451	0.0075	1.36e-06	21191	NicotineDenpendence	NicotineDenpendence	TRUE	0.00110433	21191	0.000135551	14306	TRUE	0.0459317
rs7096546	C	G	C	G	0.0411	0.0123091	0.7188	0.92744	ebi-a-GCST90016934	10	115244062	0.0297669	14306	0.846209	Gut microbiota abundance (family Defluviitaleaceae id.1924) || id:ebi-a-GCST90016934	Gut microbiota abundance (family Defluviitaleaceae id.1924)	Gut microbiota abundance (family Defluviitaleaceae id.1924) || ||	10	115244062	0.0088	2.65e-06	25913	NicotineDenpendence	NicotineDenpendence	FALSE	0.000841141	25913	1.2e-05	14306	TRUE	0.014165
rs875041	C	T	C	T	0.0353	0.0227447	0.519	0.6402	ebi-a-GCST90016934	20	31383530	0.0160436	14306	0.15921	Gut microbiota abundance (family Defluviitaleaceae id.1924) || id:ebi-a-GCST90016934	Gut microbiota abundance (family Defluviitaleaceae id.1924)	Gut microbiota abundance (family Defluviitaleaceae id.1924) || ||	20	31383530	0.0066	9.4e-08	25913	NicotineDenpendence	NicotineDenpendence	TRUE	0.0011028	25913	0.000140488	14306	TRUE	0.040244
rs9600255	G	A	G	A	0.0383	0.0135668	0.5506	0.2883	ebi-a-GCST90016934	13	74875648	0.0178209	14306	0.423848	Gut microbiota abundance (family Defluviitaleaceae id.1924) || id:ebi-a-GCST90016934	Gut microbiota abundance (family Defluviitaleaceae id.1924)	Gut microbiota abundance (family Defluviitaleaceae id.1924) || ||	13	74875648	0.0079	1.27e-06	25913	NicotineDenpendence	NicotineDenpendence	TRUE	0.000906286	25913	4.05e-05	14306	TRUE	0.0226189
rs9848605	C	T	C	T	0.0312	-0.0163686	0.4072	0.5239	ebi-a-GCST90016934	3	8546325	0.0159345	14306	0.315761	Gut microbiota abundance (family Defluviitaleaceae id.1924) || id:ebi-a-GCST90016934	Gut microbiota abundance (family Defluviitaleaceae id.1924)	Gut microbiota abundance (family Defluviitaleaceae id.1924) || ||	3	8546325	0.0066	2.06e-06	25913	NicotineDenpendence	NicotineDenpendence	TRUE	0.000861713	25913	7.38e-05	14306	TRUE	0.0461176
rs10868836	G	A	G	A	-0.0317	-0.0314455	0.3907	0.5964	ebi-a-GCST90016935	9	73096408	0.0117656	14306	0.00694832	Gut microbiota abundance (family Desulfovibrionaceae id.3169) || id:ebi-a-GCST90016935	Gut microbiota abundance (family Desulfovibrionaceae id.3169)	Gut microbiota abundance (family Desulfovibrionaceae id.3169) || ||	9	73096408	0.0068	3.63e-06	25913	NicotineDenpendence	NicotineDenpendence	TRUE	0.000838016	25913	0.000499131	14306	TRUE	0.525619
rs12130577	G	C	G	C	-0.0431	0.0224909	0.2284	0.91153	ebi-a-GCST90016935	1	245915905	0.0206728	14306	0.304393	Gut microbiota abundance (family Desulfovibrionaceae id.3169) || id:ebi-a-GCST90016935	Gut microbiota abundance (family Desulfovibrionaceae id.3169)	Gut microbiota abundance (family Desulfovibrionaceae id.3169) || ||	1	245915905	0.009	1.63e-06	25913	NicotineDenpendence	NicotineDenpendence	FALSE	0.000884303	25913	8.27e-05	14306	TRUE	0.0474431
rs12645181	C	T	C	T	-0.0486	-0.020274	0.2268	0.8449	ebi-a-GCST90016935	4	68765308	0.0155384	14306	0.198571	Gut microbiota abundance (family Desulfovibrionaceae id.3169) || id:ebi-a-GCST90016935	Gut microbiota abundance (family Desulfovibrionaceae id.3169)	Gut microbiota abundance (family Desulfovibrionaceae id.3169) || ||	4	68765308	0.0099	9.65e-07	25913	NicotineDenpendence	NicotineDenpendence	TRUE	0.000929211	25913	0.000119003	14306	TRUE	0.0601149
rs13284520	A	C	A	C	0.0368	-0.0238746	0.6603	0.835	ebi-a-GCST90016935	9	136502572	0.0153783	14306	0.126044	Gut microbiota abundance (family Desulfovibrionaceae id.3169) || id:ebi-a-GCST90016935	Gut microbiota abundance (family Desulfovibrionaceae id.3169)	Gut microbiota abundance (family Desulfovibrionaceae id.3169) || ||	9	136502572	0.0077	1.55e-06	25913	NicotineDenpendence	NicotineDenpendence	TRUE	0.000880739	25913	0.000168471	14306	TRUE	0.108778
rs138264203	G	A	G	A	0.0778	0.0838412	0.1375	0.93837	ebi-a-GCST90016935	2	26855435	0.0293966	14306	0.00493526	Gut microbiota abundance (family Desulfovibrionaceae id.3169) || id:ebi-a-GCST90016935	Gut microbiota abundance (family Desulfovibrionaceae id.3169)	Gut microbiota abundance (family Desulfovibrionaceae id.3169) || ||	2	26855435	0.0161	1.29e-06	25913	NicotineDenpendence	NicotineDenpendence	TRUE	0.000900393	25913	0.000568351	14306	TRUE	0.553583
rs138544659	T	G	T	G	-0.0603	0.016177	0.6701	0.6302	ebi-a-GCST90016935	15	78900701	0.0122928	14306	0.176445	Gut microbiota abundance (family Desulfovibrionaceae id.3169) || id:ebi-a-GCST90016935	Gut microbiota abundance (family Desulfovibrionaceae id.3169)	Gut microbiota abundance (family Desulfovibrionaceae id.3169) || ||	15	78900701	0.0076	1.78e-15	25666	NicotineDenpendence	NicotineDenpendence	TRUE	0.00244692	25666	0.000121055	14306	TRUE	0.000224264
rs2058518	G	A	G	A	0.0363	-0.0151762	0.68	0.3022	ebi-a-GCST90016935	7	8214451	0.0128432	14306	0.29292	Gut microbiota abundance (family Desulfovibrionaceae id.3169) || id:ebi-a-GCST90016935	Gut microbiota abundance (family Desulfovibrionaceae id.3169)	Gut microbiota abundance (family Desulfovibrionaceae id.3169) || ||	7	8214451	0.0075	1.36e-06	21191	NicotineDenpendence	NicotineDenpendence	TRUE	0.00110433	21191	9.76e-05	14306	TRUE	0.0308537
rs7096546	C	G	C	G	0.0411	-0.00258739	0.7188	0.92744	ebi-a-GCST90016935	10	115244062	0.0200586	14306	0.56473	Gut microbiota abundance (family Desulfovibrionaceae id.3169) || id:ebi-a-GCST90016935	Gut microbiota abundance (family Desulfovibrionaceae id.3169)	Gut microbiota abundance (family Desulfovibrionaceae id.3169) || ||	10	115244062	0.0088	2.65e-06	25913	NicotineDenpendence	NicotineDenpendence	FALSE	0.000841141	25913	1.16e-06	14306	TRUE	0.00733081
rs875041	C	T	C	T	0.0353	0.00569421	0.519	0.6402	ebi-a-GCST90016935	20	31383530	0.0117984	14306	0.632836	Gut microbiota abundance (family Desulfovibrionaceae id.3169) || id:ebi-a-GCST90016935	Gut microbiota abundance (family Desulfovibrionaceae id.3169)	Gut microbiota abundance (family Desulfovibrionaceae id.3169) || ||	20	31383530	0.0066	9.4e-08	25913	NicotineDenpendence	NicotineDenpendence	TRUE	0.0011028	25913	1.63e-05	14306	TRUE	0.00508266
rs9600255	G	A	G	A	0.0383	0.00507809	0.5506	0.2883	ebi-a-GCST90016935	13	74875648	0.0130146	14306	0.720321	Gut microbiota abundance (family Desulfovibrionaceae id.3169) || id:ebi-a-GCST90016935	Gut microbiota abundance (family Desulfovibrionaceae id.3169)	Gut microbiota abundance (family Desulfovibrionaceae id.3169) || ||	13	74875648	0.0079	1.27e-06	25913	NicotineDenpendence	NicotineDenpendence	TRUE	0.000906286	25913	1.06e-05	14306	TRUE	0.00994664
rs9848605	C	T	C	T	0.0312	-0.0132508	0.4072	0.5239	ebi-a-GCST90016935	3	8546325	0.0118281	14306	0.266379	Gut microbiota abundance (family Desulfovibrionaceae id.3169) || id:ebi-a-GCST90016935	Gut microbiota abundance (family Desulfovibrionaceae id.3169)	Gut microbiota abundance (family Desulfovibrionaceae id.3169) || ||	3	8546325	0.0066	2.06e-06	25913	NicotineDenpendence	NicotineDenpendence	TRUE	0.000861713	25913	8.77e-05	14306	TRUE	0.0549035
rs10868836	G	A	G	A	-0.0317	-0.00227799	0.3907	0.5964	ebi-a-GCST90016936	9	73096408	0.0124575	14306	0.825004	Gut microbiota abundance (family Enterobacteriaceae id.3469) || id:ebi-a-GCST90016936	Gut microbiota abundance (family Enterobacteriaceae id.3469)	Gut microbiota abundance (family Enterobacteriaceae id.3469) || ||	9	73096408	0.0068	3.63e-06	25913	NicotineDenpendence	NicotineDenpendence	TRUE	0.000838016	25913	2.34e-06	14306	TRUE	0.00846315
rs12130577	G	C	G	C	-0.0431	-0.0310686	0.2284	0.91153	ebi-a-GCST90016936	1	245915905	0.0220361	14306	0.171139	Gut microbiota abundance (family Enterobacteriaceae id.3469) || id:ebi-a-GCST90016936	Gut microbiota abundance (family Enterobacteriaceae id.3469)	Gut microbiota abundance (family Enterobacteriaceae id.3469) || ||	1	245915905	0.009	1.63e-06	25913	NicotineDenpendence	NicotineDenpendence	FALSE	0.000884303	25913	0.000138949	14306	TRUE	0.0847225
rs12645181	C	T	C	T	-0.0486	-0.00907169	0.2268	0.8449	ebi-a-GCST90016936	4	68765308	0.0163392	14306	0.532057	Gut microbiota abundance (family Enterobacteriaceae id.3469) || id:ebi-a-GCST90016936	Gut microbiota abundance (family Enterobacteriaceae id.3469)	Gut microbiota abundance (family Enterobacteriaceae id.3469) || ||	4	68765308	0.0099	9.65e-07	25913	NicotineDenpendence	NicotineDenpendence	TRUE	0.000929211	25913	2.16e-05	14306	TRUE	0.0130803
rs13284520	A	C	A	C	0.0368	0.00393168	0.6603	0.835	ebi-a-GCST90016936	9	136502572	0.0162597	14306	0.855833	Gut microbiota abundance (family Enterobacteriaceae id.3469) || id:ebi-a-GCST90016936	Gut microbiota abundance (family Enterobacteriaceae id.3469)	Gut microbiota abundance (family Enterobacteriaceae id.3469) || ||	9	136502572	0.0077	1.55e-06	25913	NicotineDenpendence	NicotineDenpendence	TRUE	0.000880739	25913	4.09e-06	14306	TRUE	0.007914
rs138264203	G	A	G	A	0.0778	-0.00443515	0.1375	0.93837	ebi-a-GCST90016936	2	26855435	0.0316855	14306	0.872053	Gut microbiota abundance (family Enterobacteriaceae id.3469) || id:ebi-a-GCST90016936	Gut microbiota abundance (family Enterobacteriaceae id.3469)	Gut microbiota abundance (family Enterobacteriaceae id.3469) || ||	2	26855435	0.0161	1.29e-06	25913	NicotineDenpendence	NicotineDenpendence	TRUE	0.000900393	25913	1.37e-06	14306	TRUE	0.00562125
rs138544659	T	G	T	G	-0.0603	-0.00309198	0.6701	0.6302	ebi-a-GCST90016936	15	78900701	0.0129799	14306	0.859894	Gut microbiota abundance (family Enterobacteriaceae id.3469) || id:ebi-a-GCST90016936	Gut microbiota abundance (family Enterobacteriaceae id.3469)	Gut microbiota abundance (family Enterobacteriaceae id.3469) || ||	15	78900701	0.0076	1.78e-15	25666	NicotineDenpendence	NicotineDenpendence	TRUE	0.00244692	25666	3.97e-06	14306	TRUE	5.27e-06
rs2058518	G	A	G	A	0.0363	0.014242	0.68	0.3022	ebi-a-GCST90016936	7	8214451	0.0135828	14306	0.270524	Gut microbiota abundance (family Enterobacteriaceae id.3469) || id:ebi-a-GCST90016936	Gut microbiota abundance (family Enterobacteriaceae id.3469)	Gut microbiota abundance (family Enterobacteriaceae id.3469) || ||	7	8214451	0.0075	1.36e-06	21191	NicotineDenpendence	NicotineDenpendence	TRUE	0.00110433	21191	7.69e-05	14306	TRUE	0.0237096
rs7096546	C	G	C	G	0.0411	0.0297172	0.7188	0.92744	ebi-a-GCST90016936	10	115244062	0.021051	14306	0.117006	Gut microbiota abundance (family Enterobacteriaceae id.3469) || id:ebi-a-GCST90016936	Gut microbiota abundance (family Enterobacteriaceae id.3469)	Gut microbiota abundance (family Enterobacteriaceae id.3469) || ||	10	115244062	0.0088	2.65e-06	25913	NicotineDenpendence	NicotineDenpendence	FALSE	0.000841141	25913	0.0001393	14306	TRUE	0.0985573
rs875041	C	T	C	T	0.0353	-0.00958906	0.519	0.6402	ebi-a-GCST90016936	20	31383530	0.0124639	14306	0.44552	Gut microbiota abundance (family Enterobacteriaceae id.3469) || id:ebi-a-GCST90016936	Gut microbiota abundance (family Enterobacteriaceae id.3469)	Gut microbiota abundance (family Enterobacteriaceae id.3469) || ||	20	31383530	0.0066	9.4e-08	25913	NicotineDenpendence	NicotineDenpendence	TRUE	0.0011028	25913	4.14e-05	14306	TRUE	0.0101227
rs9600255	G	A	G	A	0.0383	0.00412983	0.5506	0.2883	ebi-a-GCST90016936	13	74875648	0.0137557	14306	0.732018	Gut microbiota abundance (family Enterobacteriaceae id.3469) || id:ebi-a-GCST90016936	Gut microbiota abundance (family Enterobacteriaceae id.3469)	Gut microbiota abundance (family Enterobacteriaceae id.3469) || ||	13	74875648	0.0079	1.27e-06	25913	NicotineDenpendence	NicotineDenpendence	TRUE	0.000906286	25913	6.3e-06	14306	TRUE	0.00805193
rs9848605	C	T	C	T	0.0312	0.0198225	0.4072	0.5239	ebi-a-GCST90016936	3	8546325	0.0124703	14306	0.0989532	Gut microbiota abundance (family Enterobacteriaceae id.3469) || id:ebi-a-GCST90016936	Gut microbiota abundance (family Enterobacteriaceae id.3469)	Gut microbiota abundance (family Enterobacteriaceae id.3469) || ||	3	8546325	0.0066	2.06e-06	25913	NicotineDenpendence	NicotineDenpendence	TRUE	0.000861713	25913	0.000176616	14306	TRUE	0.122837
rs10868836	G	A	G	A	-0.0317	-0.013096	0.3907	0.5964	ebi-a-GCST90016937	9	73096408	0.0107325	14306	0.205518	Gut microbiota abundance (family Erysipelotrichaceae id.2149) || id:ebi-a-GCST90016937	Gut microbiota abundance (family Erysipelotrichaceae id.2149)	Gut microbiota abundance (family Erysipelotrichaceae id.2149) || ||	9	73096408	0.0068	3.63e-06	25913	NicotineDenpendence	NicotineDenpendence	TRUE	0.000838016	25913	0.000104081	14306	TRUE	0.0718014
rs12130577	G	C	G	C	-0.0431	-0.0349134	0.2284	0.91153	ebi-a-GCST90016937	1	245915905	0.0188666	14306	0.0618173	Gut microbiota abundance (family Erysipelotrichaceae id.2149) || id:ebi-a-GCST90016937	Gut microbiota abundance (family Erysipelotrichaceae id.2149)	Gut microbiota abundance (family Erysipelotrichaceae id.2149) || ||	1	245915905	0.009	1.63e-06	25913	NicotineDenpendence	NicotineDenpendence	FALSE	0.000884303	25913	0.000239351	14306	TRUE	0.170605
rs12645181	C	T	C	T	-0.0486	0.0110136	0.2268	0.8449	ebi-a-GCST90016937	4	68765308	0.0141588	14306	0.340319	Gut microbiota abundance (family Erysipelotrichaceae id.2149) || id:ebi-a-GCST90016937	Gut microbiota abundance (family Erysipelotrichaceae id.2149)	Gut microbiota abundance (family Erysipelotrichaceae id.2149) || ||	4	68765308	0.0099	9.65e-07	25913	NicotineDenpendence	NicotineDenpendence	TRUE	0.000929211	25913	4.23e-05	14306	TRUE	0.0212866
rs13284520	A	C	A	C	0.0368	-0.0103015	0.6603	0.835	ebi-a-GCST90016937	9	136502572	0.0140192	14306	0.426673	Gut microbiota abundance (family Erysipelotrichaceae id.2149) || id:ebi-a-GCST90016937	Gut microbiota abundance (family Erysipelotrichaceae id.2149)	Gut microbiota abundance (family Erysipelotrichaceae id.2149) || ||	9	136502572	0.0077	1.55e-06	25913	NicotineDenpendence	NicotineDenpendence	TRUE	0.000880739	25913	3.77e-05	14306	TRUE	0.0238213
rs138264203	G	A	G	A	0.0778	-0.0268138	0.1375	0.93837	ebi-a-GCST90016937	2	26855435	0.0266883	14306	0.347084	Gut microbiota abundance (family Erysipelotrichaceae id.2149) || id:ebi-a-GCST90016937	Gut microbiota abundance (family Erysipelotrichaceae id.2149)	Gut microbiota abundance (family Erysipelotrichaceae id.2149) || ||	2	26855435	0.0161	1.29e-06	25913	NicotineDenpendence	NicotineDenpendence	TRUE	0.000900393	25913	7.06e-05	14306	TRUE	0.0379852
rs138544659	T	G	T	G	-0.0603	0.0065393	0.6701	0.6302	ebi-a-GCST90016937	15	78900701	0.0112113	14306	0.561587	Gut microbiota abundance (family Erysipelotrichaceae id.2149) || id:ebi-a-GCST90016937	Gut microbiota abundance (family Erysipelotrichaceae id.2149)	Gut microbiota abundance (family Erysipelotrichaceae id.2149) || ||	15	78900701	0.0076	1.78e-15	25666	NicotineDenpendence	NicotineDenpendence	TRUE	0.00244692	25666	2.38e-05	14306	TRUE	1.89e-05
rs2058518	G	A	G	A	0.0363	0.00205389	0.68	0.3022	ebi-a-GCST90016937	7	8214451	0.0117204	14306	0.864237	Gut microbiota abundance (family Erysipelotrichaceae id.2149) || id:ebi-a-GCST90016937	Gut microbiota abundance (family Erysipelotrichaceae id.2149)	Gut microbiota abundance (family Erysipelotrichaceae id.2149) || ||	7	8214451	0.0075	1.36e-06	21191	NicotineDenpendence	NicotineDenpendence	TRUE	0.00110433	21191	2.15e-06	14306	TRUE	0.00331915
rs7096546	C	G	C	G	0.0411	0.014364	0.7188	0.92744	ebi-a-GCST90016937	10	115244062	0.0182045	14306	0.418444	Gut microbiota abundance (family Erysipelotrichaceae id.2149) || id:ebi-a-GCST90016937	Gut microbiota abundance (family Erysipelotrichaceae id.2149)	Gut microbiota abundance (family Erysipelotrichaceae id.2149) || ||	10	115244062	0.0088	2.65e-06	25913	NicotineDenpendence	NicotineDenpendence	FALSE	0.000841141	25913	4.35e-05	14306	TRUE	0.0314257
rs875041	C	T	C	T	0.0353	0.0197495	0.519	0.6402	ebi-a-GCST90016937	20	31383530	0.0107549	14306	0.0657158	Gut microbiota abundance (family Erysipelotrichaceae id.2149) || id:ebi-a-GCST90016937	Gut microbiota abundance (family Erysipelotrichaceae id.2149)	Gut microbiota abundance (family Erysipelotrichaceae id.2149) || ||	20	31383530	0.0066	9.4e-08	25913	NicotineDenpendence	NicotineDenpendence	TRUE	0.0011028	25913	0.000235689	14306	TRUE	0.0863022
rs9600255	G	A	G	A	0.0383	-0.00864582	0.5506	0.2883	ebi-a-GCST90016937	13	74875648	0.0118492	14306	0.467125	Gut microbiota abundance (family Erysipelotrichaceae id.2149) || id:ebi-a-GCST90016937	Gut microbiota abundance (family Erysipelotrichaceae id.2149)	Gut microbiota abundance (family Erysipelotrichaceae id.2149) || ||	13	74875648	0.0079	1.27e-06	25913	NicotineDenpendence	NicotineDenpendence	TRUE	0.000906286	25913	3.72e-05	14306	TRUE	0.0211553
rs9848605	C	T	C	T	0.0312	-0.000596347	0.4072	0.5239	ebi-a-GCST90016937	3	8546325	0.0108117	14306	0.924846	Gut microbiota abundance (family Erysipelotrichaceae id.2149) || id:ebi-a-GCST90016937	Gut microbiota abundance (family Erysipelotrichaceae id.2149)	Gut microbiota abundance (family Erysipelotrichaceae id.2149) || ||	3	8546325	0.0066	2.06e-06	25913	NicotineDenpendence	NicotineDenpendence	TRUE	0.000861713	25913	2.13e-07	14306	TRUE	0.00552755
rs10868836	G	A	G	A	-0.0317	-0.0131505	0.3907	0.5964	ebi-a-GCST90016938	9	73096408	0.0255938	14306	0.607999	Gut microbiota abundance (family Family XI id.1936) || id:ebi-a-GCST90016938	Gut microbiota abundance (family Family XI id.1936)	Gut microbiota abundance (family Family XI id.1936) || ||	9	73096408	0.0068	3.63e-06	25913	NicotineDenpendence	NicotineDenpendence	TRUE	0.000838016	25913	1.85e-05	14306	TRUE	0.0179152
rs12130577	G	C	G	C	-0.0431	0.0166022	0.2284	0.91153	ebi-a-GCST90016938	1	245915905	0.0433833	14306	0.811851	Gut microbiota abundance (family Family XI id.1936) || id:ebi-a-GCST90016938	Gut microbiota abundance (family Family XI id.1936)	Gut microbiota abundance (family Family XI id.1936) || ||	1	245915905	0.009	1.63e-06	25913	NicotineDenpendence	NicotineDenpendence	FALSE	0.000884303	25913	1.02e-05	14306	TRUE	0.0108218
rs12645181	C	T	C	T	-0.0486	0.026998	0.2268	0.8449	ebi-a-GCST90016938	4	68765308	0.0351287	14306	0.455879	Gut microbiota abundance (family Family XI id.1936) || id:ebi-a-GCST90016938	Gut microbiota abundance (family Family XI id.1936)	Gut microbiota abundance (family Family XI id.1936) || ||	4	68765308	0.0099	9.65e-07	25913	NicotineDenpendence	NicotineDenpendence	TRUE	0.000929211	25913	4.13e-05	14306	TRUE	0.0208693
rs13284520	A	C	A	C	0.0368	-0.0130283	0.6603	0.835	ebi-a-GCST90016938	9	136502572	0.0331076	14306	0.673426	Gut microbiota abundance (family Family XI id.1936) || id:ebi-a-GCST90016938	Gut microbiota abundance (family Family XI id.1936)	Gut microbiota abundance (family Family XI id.1936) || ||	9	136502572	0.0077	1.55e-06	25913	NicotineDenpendence	NicotineDenpendence	TRUE	0.000880739	25913	1.08e-05	14306	TRUE	0.0112786
rs138544659	T	G	T	G	-0.0603	0.0172538	0.6701	0.6302	ebi-a-GCST90016938	15	78900701	0.0265782	14306	0.526875	Gut microbiota abundance (family Family XI id.1936) || id:ebi-a-GCST90016938	Gut microbiota abundance (family Family XI id.1936)	Gut microbiota abundance (family Family XI id.1936) || ||	15	78900701	0.0076	1.78e-15	25666	NicotineDenpendence	NicotineDenpendence	TRUE	0.00244692	25666	2.95e-05	14306	TRUE	2.4e-05
rs2058518	G	A	G	A	0.0363	-0.0035183	0.68	0.3022	ebi-a-GCST90016938	7	8214451	0.0278986	14306	0.907215	Gut microbiota abundance (family Family XI id.1936) || id:ebi-a-GCST90016938	Gut microbiota abundance (family Family XI id.1936)	Gut microbiota abundance (family Family XI id.1936) || ||	7	8214451	0.0075	1.36e-06	21191	NicotineDenpendence	NicotineDenpendence	TRUE	0.00110433	21191	1.11e-06	14306	TRUE	0.00293484
rs7096546	C	G	C	G	0.0411	0.0349465	0.7188	0.92744	ebi-a-GCST90016938	10	115244062	0.0468305	14306	0.44863	Gut microbiota abundance (family Family XI id.1936) || id:ebi-a-GCST90016938	Gut microbiota abundance (family Family XI id.1936)	Gut microbiota abundance (family Family XI id.1936) || ||	10	115244062	0.0088	2.65e-06	25913	NicotineDenpendence	NicotineDenpendence	FALSE	0.000841141	25913	3.89e-05	14306	TRUE	0.028816
rs875041	C	T	C	T	0.0353	0.0571808	0.519	0.6402	ebi-a-GCST90016938	20	31383530	0.0258151	14306	0.0282879	Gut microbiota abundance (family Family XI id.1936) || id:ebi-a-GCST90016938	Gut microbiota abundance (family Family XI id.1936)	Gut microbiota abundance (family Family XI id.1936) || ||	20	31383530	0.0066	9.4e-08	25913	NicotineDenpendence	NicotineDenpendence	TRUE	0.0011028	25913	0.000342883	14306	TRUE	0.158151
rs9600255	G	A	G	A	0.0383	-0.0350183	0.5506	0.2883	ebi-a-GCST90016938	13	74875648	0.0281129	14306	0.237213	Gut microbiota abundance (family Family XI id.1936) || id:ebi-a-GCST90016938	Gut microbiota abundance (family Family XI id.1936)	Gut microbiota abundance (family Family XI id.1936) || ||	13	74875648	0.0079	1.27e-06	25913	NicotineDenpendence	NicotineDenpendence	TRUE	0.000906286	25913	0.000108461	14306	TRUE	0.0586166
rs10868836	G	A	G	A	-0.0317	-0.0179207	0.3907	0.5964	ebi-a-GCST90016939	9	73096408	0.0111873	14306	0.105691	Gut microbiota abundance (family Family XIII id.1957) || id:ebi-a-GCST90016939	Gut microbiota abundance (family Family XIII id.1957)	Gut microbiota abundance (family Family XIII id.1957) || ||	9	73096408	0.0068	3.63e-06	25913	NicotineDenpendence	NicotineDenpendence	TRUE	0.000838016	25913	0.000179359	14306	TRUE	0.135162
rs12130577	G	C	G	C	-0.0431	0.00465521	0.2284	0.91153	ebi-a-GCST90016939	1	245915905	0.0196411	14306	0.7668	Gut microbiota abundance (family Family XIII id.1957) || id:ebi-a-GCST90016939	Gut microbiota abundance (family Family XIII id.1957)	Gut microbiota abundance (family Family XIII id.1957) || ||	1	245915905	0.009	1.63e-06	25913	NicotineDenpendence	NicotineDenpendence	FALSE	0.000884303	25913	3.93e-06	14306	TRUE	0.00769137
rs12645181	C	T	C	T	-0.0486	-0.00984503	0.2268	0.8449	ebi-a-GCST90016939	4	68765308	0.0148495	14306	0.513599	Gut microbiota abundance (family Family XIII id.1957) || id:ebi-a-GCST90016939	Gut microbiota abundance (family Family XIII id.1957)	Gut microbiota abundance (family Family XIII id.1957) || ||	4	68765308	0.0099	9.65e-07	25913	NicotineDenpendence	NicotineDenpendence	TRUE	0.000929211	25913	3.07e-05	14306	TRUE	0.0166173
rs13284520	A	C	A	C	0.0368	0.0191198	0.6603	0.835	ebi-a-GCST90016939	9	136502572	0.0145721	14306	0.189328	Gut microbiota abundance (family Family XIII id.1957) || id:ebi-a-GCST90016939	Gut microbiota abundance (family Family XIII id.1957)	Gut microbiota abundance (family Family XIII id.1957) || ||	9	136502572	0.0077	1.55e-06	25913	NicotineDenpendence	NicotineDenpendence	TRUE	0.000880739	25913	0.000120341	14306	TRUE	0.0723893
rs138264203	G	A	G	A	0.0778	0.0236059	0.1375	0.93837	ebi-a-GCST90016939	2	26855435	0.0278033	14306	0.4048	Gut microbiota abundance (family Family XIII id.1957) || id:ebi-a-GCST90016939	Gut microbiota abundance (family Family XIII id.1957)	Gut microbiota abundance (family Family XIII id.1957) || ||	2	26855435	0.0161	1.29e-06	25913	NicotineDenpendence	NicotineDenpendence	TRUE	0.000900393	25913	5.04e-05	14306	TRUE	0.0278096
rs138544659	T	G	T	G	-0.0603	0.00308896	0.6701	0.6302	ebi-a-GCST90016939	15	78900701	0.0116376	14306	0.78321	Gut microbiota abundance (family Family XIII id.1957) || id:ebi-a-GCST90016939	Gut microbiota abundance (family Family XIII id.1957)	Gut microbiota abundance (family Family XIII id.1957) || ||	15	78900701	0.0076	1.78e-15	25666	NicotineDenpendence	NicotineDenpendence	TRUE	0.00244692	25666	4.93e-06	14306	TRUE	5.85e-06
rs2058518	G	A	G	A	0.0363	-0.011311	0.68	0.3022	ebi-a-GCST90016939	7	8214451	0.0121754	14306	0.307951	Gut microbiota abundance (family Family XIII id.1957) || id:ebi-a-GCST90016939	Gut microbiota abundance (family Family XIII id.1957)	Gut microbiota abundance (family Family XIII id.1957) || ||	7	8214451	0.0075	1.36e-06	21191	NicotineDenpendence	NicotineDenpendence	TRUE	0.00110433	21191	6.03e-05	14306	TRUE	0.0185651
rs7096546	C	G	C	G	0.0411	-0.0121155	0.7188	0.92744	ebi-a-GCST90016939	10	115244062	0.0198529	14306	0.826727	Gut microbiota abundance (family Family XIII id.1957) || id:ebi-a-GCST90016939	Gut microbiota abundance (family Family XIII id.1957)	Gut microbiota abundance (family Family XIII id.1957) || ||	10	115244062	0.0088	2.65e-06	25913	NicotineDenpendence	NicotineDenpendence	FALSE	0.000841141	25913	2.6e-05	14306	TRUE	0.0217256
rs875041	C	T	C	T	0.0353	-0.0110113	0.519	0.6402	ebi-a-GCST90016939	20	31383530	0.0112247	14306	0.334072	Gut microbiota abundance (family Family XIII id.1957) || id:ebi-a-GCST90016939	Gut microbiota abundance (family Family XIII id.1957)	Gut microbiota abundance (family Family XIII id.1957) || ||	20	31383530	0.0066	9.4e-08	25913	NicotineDenpendence	NicotineDenpendence	TRUE	0.0011028	25913	6.73e-05	14306	TRUE	0.0163175
rs9600255	G	A	G	A	0.0383	0.00440448	0.5506	0.2883	ebi-a-GCST90016939	13	74875648	0.012424	14306	0.7137	Gut microbiota abundance (family Family XIII id.1957) || id:ebi-a-GCST90016939	Gut microbiota abundance (family Family XIII id.1957)	Gut microbiota abundance (family Family XIII id.1957) || ||	13	74875648	0.0079	1.27e-06	25913	NicotineDenpendence	NicotineDenpendence	TRUE	0.000906286	25913	8.79e-06	14306	TRUE	0.00915235
rs9848605	C	T	C	T	0.0312	-0.00994008	0.4072	0.5239	ebi-a-GCST90016939	3	8546325	0.0112551	14306	0.422518	Gut microbiota abundance (family Family XIII id.1957) || id:ebi-a-GCST90016939	Gut microbiota abundance (family Family XIII id.1957)	Gut microbiota abundance (family Family XIII id.1957) || ||	3	8546325	0.0066	2.06e-06	25913	NicotineDenpendence	NicotineDenpendence	TRUE	0.000861713	25913	5.45e-05	14306	TRUE	0.0348618
rs10868836	G	A	G	A	-0.0317	0.00929858	0.3907	0.5964	ebi-a-GCST90016940	9	73096408	0.0106977	14306	0.400146	Gut microbiota abundance (family Lachnospiraceae id.1987) || id:ebi-a-GCST90016940	Gut microbiota abundance (family Lachnospiraceae id.1987)	Gut microbiota abundance (family Lachnospiraceae id.1987) || ||	9	73096408	0.0068	3.63e-06	25913	NicotineDenpendence	NicotineDenpendence	TRUE	0.000838016	25913	5.28e-05	14306	TRUE	0.0373329
rs12130577	G	C	G	C	-0.0431	-0.00949124	0.2284	0.91153	ebi-a-GCST90016940	1	245915905	0.0187868	14306	0.57121	Gut microbiota abundance (family Lachnospiraceae id.1987) || id:ebi-a-GCST90016940	Gut microbiota abundance (family Lachnospiraceae id.1987)	Gut microbiota abundance (family Lachnospiraceae id.1987) || ||	1	245915905	0.009	1.63e-06	25913	NicotineDenpendence	NicotineDenpendence	FALSE	0.000884303	25913	1.78e-05	14306	TRUE	0.0142834
rs12645181	C	T	C	T	-0.0486	0.0013186	0.2268	0.8449	ebi-a-GCST90016940	4	68765308	0.0141204	14306	0.98665	Gut microbiota abundance (family Lachnospiraceae id.1987) || id:ebi-a-GCST90016940	Gut microbiota abundance (family Lachnospiraceae id.1987)	Gut microbiota abundance (family Lachnospiraceae id.1987) || ||	4	68765308	0.0099	9.65e-07	25913	NicotineDenpendence	NicotineDenpendence	TRUE	0.000929211	25913	6.1e-07	14306	TRUE	0.00434086
rs13284520	A	C	A	C	0.0368	-0.0293769	0.6603	0.835	ebi-a-GCST90016940	9	136502572	0.0139758	14306	0.034209	Gut microbiota abundance (family Lachnospiraceae id.1987) || id:ebi-a-GCST90016940	Gut microbiota abundance (family Lachnospiraceae id.1987)	Gut microbiota abundance (family Lachnospiraceae id.1987) || ||	9	136502572	0.0077	1.55e-06	25913	NicotineDenpendence	NicotineDenpendence	TRUE	0.000880739	25913	0.000308793	14306	TRUE	0.244951
rs138264203	G	A	G	A	0.0778	-0.0212029	0.1375	0.93837	ebi-a-GCST90016940	2	26855435	0.0266479	14306	0.382574	Gut microbiota abundance (family Lachnospiraceae id.1987) || id:ebi-a-GCST90016940	Gut microbiota abundance (family Lachnospiraceae id.1987)	Gut microbiota abundance (family Lachnospiraceae id.1987) || ||	2	26855435	0.0161	1.29e-06	25913	NicotineDenpendence	NicotineDenpendence	TRUE	0.000900393	25913	4.43e-05	14306	TRUE	0.0249101
rs138544659	T	G	T	G	-0.0603	-0.00968495	0.6701	0.6302	ebi-a-GCST90016940	15	78900701	0.0111684	14306	0.368061	Gut microbiota abundance (family Lachnospiraceae id.1987) || id:ebi-a-GCST90016940	Gut microbiota abundance (family Lachnospiraceae id.1987)	Gut microbiota abundance (family Lachnospiraceae id.1987) || ||	15	78900701	0.0076	1.78e-15	25666	NicotineDenpendence	NicotineDenpendence	TRUE	0.00244692	25666	5.26e-05	14306	TRUE	5.13e-05
rs2058518	G	A	G	A	0.0363	-0.00272636	0.68	0.3022	ebi-a-GCST90016940	7	8214451	0.0116812	14306	0.791048	Gut microbiota abundance (family Lachnospiraceae id.1987) || id:ebi-a-GCST90016940	Gut microbiota abundance (family Lachnospiraceae id.1987)	Gut microbiota abundance (family Lachnospiraceae id.1987) || ||	7	8214451	0.0075	1.36e-06	21191	NicotineDenpendence	NicotineDenpendence	TRUE	0.00110433	21191	3.81e-06	14306	TRUE	0.003833
rs7096546	C	G	C	G	0.0411	-0.00818907	0.7188	0.92744	ebi-a-GCST90016940	10	115244062	0.0181013	14306	0.769804	Gut microbiota abundance (family Lachnospiraceae id.1987) || id:ebi-a-GCST90016940	Gut microbiota abundance (family Lachnospiraceae id.1987)	Gut microbiota abundance (family Lachnospiraceae id.1987) || ||	10	115244062	0.0088	2.65e-06	25913	NicotineDenpendence	NicotineDenpendence	FALSE	0.000841141	25913	1.43e-05	14306	TRUE	0.0154421
rs875041	C	T	C	T	0.0353	0.00358816	0.519	0.6402	ebi-a-GCST90016940	20	31383530	0.0107201	14306	0.725854	Gut microbiota abundance (family Lachnospiraceae id.1987) || id:ebi-a-GCST90016940	Gut microbiota abundance (family Lachnospiraceae id.1987)	Gut microbiota abundance (family Lachnospiraceae id.1987) || ||	20	31383530	0.0066	9.4e-08	25913	NicotineDenpendence	NicotineDenpendence	TRUE	0.0011028	25913	7.83e-06	14306	TRUE	0.00349502
rs9600255	G	A	G	A	0.0383	0.00270397	0.5506	0.2883	ebi-a-GCST90016940	13	74875648	0.0118025	14306	0.79903	Gut microbiota abundance (family Lachnospiraceae id.1987) || id:ebi-a-GCST90016940	Gut microbiota abundance (family Lachnospiraceae id.1987)	Gut microbiota abundance (family Lachnospiraceae id.1987) || ||	13	74875648	0.0079	1.27e-06	25913	NicotineDenpendence	NicotineDenpendence	TRUE	0.000906286	25913	3.67e-06	14306	TRUE	0.00678995
rs9848605	C	T	C	T	0.0312	0.00476322	0.4072	0.5239	ebi-a-GCST90016940	3	8546325	0.0107914	14306	0.697517	Gut microbiota abundance (family Lachnospiraceae id.1987) || id:ebi-a-GCST90016940	Gut microbiota abundance (family Lachnospiraceae id.1987)	Gut microbiota abundance (family Lachnospiraceae id.1987) || ||	3	8546325	0.0066	2.06e-06	25913	NicotineDenpendence	NicotineDenpendence	TRUE	0.000861713	25913	1.36e-05	14306	TRUE	0.0137185
rs10868836	G	A	G	A	-0.0317	0.0164152	0.3907	0.5964	ebi-a-GCST90016941	9	73096408	0.0173057	14306	0.385906	Gut microbiota abundance (family Lactobacillaceae id.1836) || id:ebi-a-GCST90016941	Gut microbiota abundance (family Lactobacillaceae id.1836)	Gut microbiota abundance (family Lactobacillaceae id.1836) || ||	9	73096408	0.0068	3.63e-06	25913	NicotineDenpendence	NicotineDenpendence	TRUE	0.000838016	25913	6.29e-05	14306	TRUE	0.0435463
rs12130577	G	C	G	C	-0.0431	-0.0562654	0.2284	0.91153	ebi-a-GCST90016941	1	245915905	0.0306291	14306	0.0903046	Gut microbiota abundance (family Lactobacillaceae id.1836) || id:ebi-a-GCST90016941	Gut microbiota abundance (family Lactobacillaceae id.1836)	Gut microbiota abundance (family Lactobacillaceae id.1836) || ||	1	245915905	0.009	1.63e-06	25913	NicotineDenpendence	NicotineDenpendence	FALSE	0.000884303	25913	0.00023586	14306	TRUE	0.167237
rs12645181	C	T	C	T	-0.0486	-0.0153679	0.2268	0.8449	ebi-a-GCST90016941	4	68765308	0.0227079	14306	0.523379	Gut microbiota abundance (family Lactobacillaceae id.1836) || id:ebi-a-GCST90016941	Gut microbiota abundance (family Lactobacillaceae id.1836)	Gut microbiota abundance (family Lactobacillaceae id.1836) || ||	4	68765308	0.0099	9.65e-07	25913	NicotineDenpendence	NicotineDenpendence	TRUE	0.000929211	25913	3.2e-05	14306	TRUE	0.0171252
rs13284520	A	C	A	C	0.0368	0.0199316	0.6603	0.835	ebi-a-GCST90016941	9	136502572	0.0224826	14306	0.402069	Gut microbiota abundance (family Lactobacillaceae id.1836) || id:ebi-a-GCST90016941	Gut microbiota abundance (family Lactobacillaceae id.1836)	Gut microbiota abundance (family Lactobacillaceae id.1836) || ||	9	136502572	0.0077	1.55e-06	25913	NicotineDenpendence	NicotineDenpendence	TRUE	0.000880739	25913	5.49e-05	14306	TRUE	0.0324989
rs138264203	G	A	G	A	0.0778	0.0177142	0.1375	0.93837	ebi-a-GCST90016941	2	26855435	0.0441081	14306	0.687496	Gut microbiota abundance (family Lactobacillaceae id.1836) || id:ebi-a-GCST90016941	Gut microbiota abundance (family Lactobacillaceae id.1836)	Gut microbiota abundance (family Lactobacillaceae id.1836) || ||	2	26855435	0.0161	1.29e-06	25913	NicotineDenpendence	NicotineDenpendence	TRUE	0.000900393	25913	1.13e-05	14306	TRUE	0.0104947
rs138544659	T	G	T	G	-0.0603	0.0474669	0.6701	0.6302	ebi-a-GCST90016941	15	78900701	0.0179196	14306	0.00824727	Gut microbiota abundance (family Lactobacillaceae id.1836) || id:ebi-a-GCST90016941	Gut microbiota abundance (family Lactobacillaceae id.1836)	Gut microbiota abundance (family Lactobacillaceae id.1836) || ||	15	78900701	0.0076	1.78e-15	25666	NicotineDenpendence	NicotineDenpendence	TRUE	0.00244692	25666	0.000490292	14306	TRUE	0.00873932
rs2058518	G	A	G	A	0.0363	-0.0160629	0.68	0.3022	ebi-a-GCST90016941	7	8214451	0.0188716	14306	0.417255	Gut microbiota abundance (family Lactobacillaceae id.1836) || id:ebi-a-GCST90016941	Gut microbiota abundance (family Lactobacillaceae id.1836)	Gut microbiota abundance (family Lactobacillaceae id.1836) || ||	7	8214451	0.0075	1.36e-06	21191	NicotineDenpendence	NicotineDenpendence	TRUE	0.00110433	21191	5.06e-05	14306	TRUE	0.0157661
rs7096546	C	G	C	G	0.0411	-0.00771924	0.7188	0.92744	ebi-a-GCST90016941	10	115244062	0.0297952	14306	0.777515	Gut microbiota abundance (family Lactobacillaceae id.1836) || id:ebi-a-GCST90016941	Gut microbiota abundance (family Lactobacillaceae id.1836)	Gut microbiota abundance (family Lactobacillaceae id.1836) || ||	10	115244062	0.0088	2.65e-06	25913	NicotineDenpendence	NicotineDenpendence	FALSE	0.000841141	25913	4.69e-06	14306	TRUE	0.00996574
rs875041	C	T	C	T	0.0353	-0.0399927	0.519	0.6402	ebi-a-GCST90016941	20	31383530	0.0172784	14306	0.0216955	Gut microbiota abundance (family Lactobacillaceae id.1836) || id:ebi-a-GCST90016941	Gut microbiota abundance (family Lactobacillaceae id.1836)	Gut microbiota abundance (family Lactobacillaceae id.1836) || ||	20	31383530	0.0066	9.4e-08	25913	NicotineDenpendence	NicotineDenpendence	TRUE	0.0011028	25913	0.000374399	14306	TRUE	0.18306
rs9600255	G	A	G	A	0.0383	-0.033318	0.5506	0.2883	ebi-a-GCST90016941	13	74875648	0.0190841	14306	0.0760169	Gut microbiota abundance (family Lactobacillaceae id.1836) || id:ebi-a-GCST90016941	Gut microbiota abundance (family Lactobacillaceae id.1836)	Gut microbiota abundance (family Lactobacillaceae id.1836) || ||	13	74875648	0.0079	1.27e-06	25913	NicotineDenpendence	NicotineDenpendence	TRUE	0.000906286	25913	0.000213042	14306	TRUE	0.136335
rs9848605	C	T	C	T	0.0312	0.0164484	0.4072	0.5239	ebi-a-GCST90016941	3	8546325	0.0175646	14306	0.383899	Gut microbiota abundance (family Lactobacillaceae id.1836) || id:ebi-a-GCST90016941	Gut microbiota abundance (family Lactobacillaceae id.1836)	Gut microbiota abundance (family Lactobacillaceae id.1836) || ||	3	8546325	0.0066	2.06e-06	25913	NicotineDenpendence	NicotineDenpendence	TRUE	0.000861713	25913	6.13e-05	14306	TRUE	0.0387165
rs10868836	G	A	G	A	-0.0317	-0.0148265	0.3907	0.5964	ebi-a-GCST90016942	9	73096408	0.0238319	14306	0.538049	Gut microbiota abundance (family Methanobacteriaceae id.121) || id:ebi-a-GCST90016942	Gut microbiota abundance (family Methanobacteriaceae id.121)	Gut microbiota abundance (family Methanobacteriaceae id.121) || ||	9	73096408	0.0068	3.63e-06	25913	NicotineDenpendence	NicotineDenpendence	TRUE	0.000838016	25913	2.71e-05	14306	TRUE	0.0225823
rs12130577	G	C	G	C	-0.0431	-0.0159523	0.2284	0.91153	ebi-a-GCST90016942	1	245915905	0.0406517	14306	0.779152	Gut microbiota abundance (family Methanobacteriaceae id.121) || id:ebi-a-GCST90016942	Gut microbiota abundance (family Methanobacteriaceae id.121)	Gut microbiota abundance (family Methanobacteriaceae id.121) || ||	1	245915905	0.009	1.63e-06	25913	NicotineDenpendence	NicotineDenpendence	FALSE	0.000884303	25913	1.08e-05	14306	TRUE	0.0110665
rs12645181	C	T	C	T	-0.0486	-0.0342672	0.2268	0.8449	ebi-a-GCST90016942	4	68765308	0.0322195	14306	0.313293	Gut microbiota abundance (family Methanobacteriaceae id.121) || id:ebi-a-GCST90016942	Gut microbiota abundance (family Methanobacteriaceae id.121)	Gut microbiota abundance (family Methanobacteriaceae id.121) || ||	4	68765308	0.0099	9.65e-07	25913	NicotineDenpendence	NicotineDenpendence	TRUE	0.000929211	25913	7.91e-05	14306	TRUE	0.0381208
rs13284520	A	C	A	C	0.0368	-0.0244886	0.6603	0.835	ebi-a-GCST90016942	9	136502572	0.0311336	14306	0.403007	Gut microbiota abundance (family Methanobacteriaceae id.121) || id:ebi-a-GCST90016942	Gut microbiota abundance (family Methanobacteriaceae id.121)	Gut microbiota abundance (family Methanobacteriaceae id.121) || ||	9	136502572	0.0077	1.55e-06	25913	NicotineDenpendence	NicotineDenpendence	TRUE	0.000880739	25913	4.33e-05	14306	TRUE	0.0265234
rs138264203	G	A	G	A	0.0778	-0.00971734	0.1375	0.93837	ebi-a-GCST90016942	2	26855435	0.054262	14306	0.884856	Gut microbiota abundance (family Methanobacteriaceae id.121) || id:ebi-a-GCST90016942	Gut microbiota abundance (family Methanobacteriaceae id.121)	Gut microbiota abundance (family Methanobacteriaceae id.121) || ||	2	26855435	0.0161	1.29e-06	25913	NicotineDenpendence	NicotineDenpendence	TRUE	0.000900393	25913	2.24e-06	14306	TRUE	0.00618699
rs138544659	T	G	T	G	-0.0603	0.00360303	0.6701	0.6302	ebi-a-GCST90016942	15	78900701	0.0245446	14306	0.877168	Gut microbiota abundance (family Methanobacteriaceae id.121) || id:ebi-a-GCST90016942	Gut microbiota abundance (family Methanobacteriaceae id.121)	Gut microbiota abundance (family Methanobacteriaceae id.121) || ||	15	78900701	0.0076	1.78e-15	25666	NicotineDenpendence	NicotineDenpendence	TRUE	0.00244692	25666	1.51e-06	14306	TRUE	3.71e-06
rs2058518	G	A	G	A	0.0363	0.0189868	0.68	0.3022	ebi-a-GCST90016942	7	8214451	0.0260135	14306	0.441814	Gut microbiota abundance (family Methanobacteriaceae id.121) || id:ebi-a-GCST90016942	Gut microbiota abundance (family Methanobacteriaceae id.121)	Gut microbiota abundance (family Methanobacteriaceae id.121) || ||	7	8214451	0.0075	1.36e-06	21191	NicotineDenpendence	NicotineDenpendence	TRUE	0.00110433	21191	3.72e-05	14306	TRUE	0.0121419
rs7096546	C	G	C	G	0.0411	-0.0356998	0.7188	0.92744	ebi-a-GCST90016942	10	115244062	0.0431047	14306	0.29152	Gut microbiota abundance (family Methanobacteriaceae id.121) || id:ebi-a-GCST90016942	Gut microbiota abundance (family Methanobacteriaceae id.121)	Gut microbiota abundance (family Methanobacteriaceae id.121) || ||	10	115244062	0.0088	2.65e-06	25913	NicotineDenpendence	NicotineDenpendence	FALSE	0.000841141	25913	4.8e-05	14306	TRUE	0.0339896
rs875041	C	T	C	T	0.0353	-0.04893	0.519	0.6402	ebi-a-GCST90016942	20	31383530	0.0239742	14306	0.0415298	Gut microbiota abundance (family Methanobacteriaceae id.121) || id:ebi-a-GCST90016942	Gut microbiota abundance (family Methanobacteriaceae id.121)	Gut microbiota abundance (family Methanobacteriaceae id.121) || ||	20	31383530	0.0066	9.4e-08	25913	NicotineDenpendence	NicotineDenpendence	TRUE	0.0011028	25913	0.000291124	14306	TRUE	0.120898
rs9600255	G	A	G	A	0.0383	-0.0193413	0.5506	0.2883	ebi-a-GCST90016942	13	74875648	0.0263213	14306	0.460047	Gut microbiota abundance (family Methanobacteriaceae id.121) || id:ebi-a-GCST90016942	Gut microbiota abundance (family Methanobacteriaceae id.121)	Gut microbiota abundance (family Methanobacteriaceae id.121) || ||	13	74875648	0.0079	1.27e-06	25913	NicotineDenpendence	NicotineDenpendence	TRUE	0.000906286	25913	3.77e-05	14306	TRUE	0.0213884
rs9848605	C	T	C	T	0.0312	0.0337433	0.4072	0.5239	ebi-a-GCST90016942	3	8546325	0.0247682	14306	0.197836	Gut microbiota abundance (family Methanobacteriaceae id.121) || id:ebi-a-GCST90016942	Gut microbiota abundance (family Methanobacteriaceae id.121)	Gut microbiota abundance (family Methanobacteriaceae id.121) || ||	3	8546325	0.0066	2.06e-06	25913	NicotineDenpendence	NicotineDenpendence	TRUE	0.000861713	25913	0.00012974	14306	TRUE	0.0844666
rs10868836	G	A	G	A	-0.0317	-0.0365732	0.3907	0.5964	ebi-a-GCST90016943	9	73096408	0.0200795	14306	0.0748204	Gut microbiota abundance (family Oxalobacteraceae id.2966) || id:ebi-a-GCST90016943	Gut microbiota abundance (family Oxalobacteraceae id.2966)	Gut microbiota abundance (family Oxalobacteraceae id.2966) || ||	9	73096408	0.0068	3.63e-06	25913	NicotineDenpendence	NicotineDenpendence	TRUE	0.000838016	25913	0.000231879	14306	TRUE	0.187554
rs12130577	G	C	G	C	-0.0431	-0.0144343	0.2284	0.91153	ebi-a-GCST90016943	1	245915905	0.0351997	14306	0.637802	Gut microbiota abundance (family Oxalobacteraceae id.2966) || id:ebi-a-GCST90016943	Gut microbiota abundance (family Oxalobacteraceae id.2966)	Gut microbiota abundance (family Oxalobacteraceae id.2966) || ||	1	245915905	0.009	1.63e-06	25913	NicotineDenpendence	NicotineDenpendence	FALSE	0.000884303	25913	1.18e-05	14306	TRUE	0.0115231
rs12645181	C	T	C	T	-0.0486	0.0123019	0.2268	0.8449	ebi-a-GCST90016943	4	68765308	0.0268813	14306	0.68265	Gut microbiota abundance (family Oxalobacteraceae id.2966) || id:ebi-a-GCST90016943	Gut microbiota abundance (family Oxalobacteraceae id.2966)	Gut microbiota abundance (family Oxalobacteraceae id.2966) || ||	4	68765308	0.0099	9.65e-07	25913	NicotineDenpendence	NicotineDenpendence	TRUE	0.000929211	25913	1.46e-05	14306	TRUE	0.0104704
rs13284520	A	C	A	C	0.0368	0.0257152	0.6603	0.835	ebi-a-GCST90016943	9	136502572	0.0261548	14306	0.327008	Gut microbiota abundance (family Oxalobacteraceae id.2966) || id:ebi-a-GCST90016943	Gut microbiota abundance (family Oxalobacteraceae id.2966)	Gut microbiota abundance (family Oxalobacteraceae id.2966) || ||	9	136502572	0.0077	1.55e-06	25913	NicotineDenpendence	NicotineDenpendence	TRUE	0.000880739	25913	6.76e-05	14306	TRUE	0.0393375
rs138264203	G	A	G	A	0.0778	0.0478984	0.1375	0.93837	ebi-a-GCST90016943	2	26855435	0.0527471	14306	0.31236	Gut microbiota abundance (family Oxalobacteraceae id.2966) || id:ebi-a-GCST90016943	Gut microbiota abundance (family Oxalobacteraceae id.2966)	Gut microbiota abundance (family Oxalobacteraceae id.2966) || ||	2	26855435	0.0161	1.29e-06	25913	NicotineDenpendence	NicotineDenpendence	TRUE	0.000900393	25913	5.76e-05	14306	TRUE	0.0313525
rs138544659	T	G	T	G	-0.0603	-0.0211779	0.6701	0.6302	ebi-a-GCST90016943	15	78900701	0.0208266	14306	0.348481	Gut microbiota abundance (family Oxalobacteraceae id.2966) || id:ebi-a-GCST90016943	Gut microbiota abundance (family Oxalobacteraceae id.2966)	Gut microbiota abundance (family Oxalobacteraceae id.2966) || ||	15	78900701	0.0076	1.78e-15	25666	NicotineDenpendence	NicotineDenpendence	TRUE	0.00244692	25666	7.23e-05	14306	TRUE	8.51e-05
rs2058518	G	A	G	A	0.0363	0.00582051	0.68	0.3022	ebi-a-GCST90016943	7	8214451	0.021828	14306	0.830047	Gut microbiota abundance (family Oxalobacteraceae id.2966) || id:ebi-a-GCST90016943	Gut microbiota abundance (family Oxalobacteraceae id.2966)	Gut microbiota abundance (family Oxalobacteraceae id.2966) || ||	7	8214451	0.0075	1.36e-06	21191	NicotineDenpendence	NicotineDenpendence	TRUE	0.00110433	21191	4.97e-06	14306	TRUE	0.00415834
rs7096546	C	G	C	G	0.0411	0.0474781	0.7188	0.92744	ebi-a-GCST90016943	10	115244062	0.0372194	14306	0.215963	Gut microbiota abundance (family Oxalobacteraceae id.2966) || id:ebi-a-GCST90016943	Gut microbiota abundance (family Oxalobacteraceae id.2966)	Gut microbiota abundance (family Oxalobacteraceae id.2966) || ||	10	115244062	0.0088	2.65e-06	25913	NicotineDenpendence	NicotineDenpendence	FALSE	0.000841141	25913	0.000113747	14306	TRUE	0.0782243
rs875041	C	T	C	T	0.0353	0.00417255	0.519	0.6402	ebi-a-GCST90016943	20	31383530	0.02019	14306	0.839378	Gut microbiota abundance (family Oxalobacteraceae id.2966) || id:ebi-a-GCST90016943	Gut microbiota abundance (family Oxalobacteraceae id.2966)	Gut microbiota abundance (family Oxalobacteraceae id.2966) || ||	20	31383530	0.0066	9.4e-08	25913	NicotineDenpendence	NicotineDenpendence	TRUE	0.0011028	25913	2.99e-06	14306	TRUE	0.00250074
rs9600255	G	A	G	A	0.0383	0.0174226	0.5506	0.2883	ebi-a-GCST90016943	13	74875648	0.0225099	14306	0.469028	Gut microbiota abundance (family Oxalobacteraceae id.2966) || id:ebi-a-GCST90016943	Gut microbiota abundance (family Oxalobacteraceae id.2966)	Gut microbiota abundance (family Oxalobacteraceae id.2966) || ||	13	74875648	0.0079	1.27e-06	25913	NicotineDenpendence	NicotineDenpendence	TRUE	0.000906286	25913	4.19e-05	14306	TRUE	0.0232313
rs9848605	C	T	C	T	0.0312	-0.0401991	0.4072	0.5239	ebi-a-GCST90016943	3	8546325	0.0202322	14306	0.0451887	Gut microbiota abundance (family Oxalobacteraceae id.2966) || id:ebi-a-GCST90016943	Gut microbiota abundance (family Oxalobacteraceae id.2966)	Gut microbiota abundance (family Oxalobacteraceae id.2966) || ||	3	8546325	0.0066	2.06e-06	25913	NicotineDenpendence	NicotineDenpendence	TRUE	0.000861713	25913	0.000275911	14306	TRUE	0.220913
rs10868836	G	A	G	A	-0.0317	-0.00890156	0.3907	0.5964	ebi-a-GCST90016944	9	73096408	0.014958	14306	0.52821	Gut microbiota abundance (family Pasteurellaceae id.3689) || id:ebi-a-GCST90016944	Gut microbiota abundance (family Pasteurellaceae id.3689)	Gut microbiota abundance (family Pasteurellaceae id.3689) || ||	9	73096408	0.0068	3.63e-06	25913	NicotineDenpendence	NicotineDenpendence	TRUE	0.000838016	25913	2.48e-05	14306	TRUE	0.0213284
rs12130577	G	C	G	C	-0.0431	0.00509683	0.2284	0.91153	ebi-a-GCST90016944	1	245915905	0.0263363	14306	0.806138	Gut microbiota abundance (family Pasteurellaceae id.3689) || id:ebi-a-GCST90016944	Gut microbiota abundance (family Pasteurellaceae id.3689)	Gut microbiota abundance (family Pasteurellaceae id.3689) || ||	1	245915905	0.009	1.63e-06	25913	NicotineDenpendence	NicotineDenpendence	FALSE	0.000884303	25913	2.62e-06	14306	TRUE	0.00692915
rs12645181	C	T	C	T	-0.0486	0.0178758	0.2268	0.8449	ebi-a-GCST90016944	4	68765308	0.019553	14306	0.296446	Gut microbiota abundance (family Pasteurellaceae id.3689) || id:ebi-a-GCST90016944	Gut microbiota abundance (family Pasteurellaceae id.3689)	Gut microbiota abundance (family Pasteurellaceae id.3689) || ||	4	68765308	0.0099	9.65e-07	25913	NicotineDenpendence	NicotineDenpendence	TRUE	0.000929211	25913	5.84e-05	14306	TRUE	0.0282776
rs13284520	A	C	A	C	0.0368	0.0559949	0.6603	0.835	ebi-a-GCST90016944	9	136502572	0.0195091	14306	0.00393487	Gut microbiota abundance (family Pasteurellaceae id.3689) || id:ebi-a-GCST90016944	Gut microbiota abundance (family Pasteurellaceae id.3689)	Gut microbiota abundance (family Pasteurellaceae id.3689) || ||	9	136502572	0.0077	1.55e-06	25913	NicotineDenpendence	NicotineDenpendence	TRUE	0.000880739	25913	0.000575592	14306	TRUE	0.584916
rs138264203	G	A	G	A	0.0778	-0.0106092	0.1375	0.93837	ebi-a-GCST90016944	2	26855435	0.0383108	14306	0.78493	Gut microbiota abundance (family Pasteurellaceae id.3689) || id:ebi-a-GCST90016944	Gut microbiota abundance (family Pasteurellaceae id.3689)	Gut microbiota abundance (family Pasteurellaceae id.3689) || ||	2	26855435	0.0161	1.29e-06	25913	NicotineDenpendence	NicotineDenpendence	TRUE	0.000900393	25913	5.36e-06	14306	TRUE	0.00783339
rs138544659	T	G	T	G	-0.0603	0.0216736	0.6701	0.6302	ebi-a-GCST90016944	15	78900701	0.0155981	14306	0.164647	Gut microbiota abundance (family Pasteurellaceae id.3689) || id:ebi-a-GCST90016944	Gut microbiota abundance (family Pasteurellaceae id.3689)	Gut microbiota abundance (family Pasteurellaceae id.3689) || ||	15	78900701	0.0076	1.78e-15	25666	NicotineDenpendence	NicotineDenpendence	TRUE	0.00244692	25666	0.000134959	14306	TRUE	0.000282244
rs2058518	G	A	G	A	0.0363	0.0115994	0.68	0.3022	ebi-a-GCST90016944	7	8214451	0.0163318	14306	0.514494	Gut microbiota abundance (family Pasteurellaceae id.3689) || id:ebi-a-GCST90016944	Gut microbiota abundance (family Pasteurellaceae id.3689)	Gut microbiota abundance (family Pasteurellaceae id.3689) || ||	7	8214451	0.0075	1.36e-06	21191	NicotineDenpendence	NicotineDenpendence	TRUE	0.00110433	21191	3.53e-05	14306	TRUE	0.0116301
rs7096546	C	G	C	G	0.0411	0.0161997	0.7188	0.92744	ebi-a-GCST90016944	10	115244062	0.0246845	14306	0.579009	Gut microbiota abundance (family Pasteurellaceae id.3689) || id:ebi-a-GCST90016944	Gut microbiota abundance (family Pasteurellaceae id.3689)	Gut microbiota abundance (family Pasteurellaceae id.3689) || ||	10	115244062	0.0088	2.65e-06	25913	NicotineDenpendence	NicotineDenpendence	FALSE	0.000841141	25913	3.01e-05	14306	TRUE	0.0239329
rs875041	C	T	C	T	0.0353	0.0188097	0.519	0.6402	ebi-a-GCST90016944	20	31383530	0.0149527	14306	0.214319	Gut microbiota abundance (family Pasteurellaceae id.3689) || id:ebi-a-GCST90016944	Gut microbiota abundance (family Pasteurellaceae id.3689)	Gut microbiota abundance (family Pasteurellaceae id.3689) || ||	20	31383530	0.0066	9.4e-08	25913	NicotineDenpendence	NicotineDenpendence	TRUE	0.0011028	25913	0.000110616	14306	TRUE	0.0292989
rs9600255	G	A	G	A	0.0383	-0.00473177	0.5506	0.2883	ebi-a-GCST90016944	13	74875648	0.0164298	14306	0.880955	Gut microbiota abundance (family Pasteurellaceae id.3689) || id:ebi-a-GCST90016944	Gut microbiota abundance (family Pasteurellaceae id.3689)	Gut microbiota abundance (family Pasteurellaceae id.3689) || ||	13	74875648	0.0079	1.27e-06	25913	NicotineDenpendence	NicotineDenpendence	TRUE	0.000906286	25913	5.8e-06	14306	TRUE	0.00782105
rs9848605	C	T	C	T	0.0312	0.0246752	0.4072	0.5239	ebi-a-GCST90016944	3	8546325	0.0151099	14306	0.114681	Gut microbiota abundance (family Pasteurellaceae id.3689) || id:ebi-a-GCST90016944	Gut microbiota abundance (family Pasteurellaceae id.3689)	Gut microbiota abundance (family Pasteurellaceae id.3689) || ||	3	8546325	0.0066	2.06e-06	25913	NicotineDenpendence	NicotineDenpendence	TRUE	0.000861713	25913	0.000186406	14306	TRUE	0.131533
rs10868836	G	A	G	A	-0.0317	-0.00629705	0.3907	0.5964	ebi-a-GCST90016945	9	73096408	0.0139488	14306	0.684635	Gut microbiota abundance (family Peptococcaceae id.2024) || id:ebi-a-GCST90016945	Gut microbiota abundance (family Peptococcaceae id.2024)	Gut microbiota abundance (family Peptococcaceae id.2024) || ||	9	73096408	0.0068	3.63e-06	25913	NicotineDenpendence	NicotineDenpendence	TRUE	0.000838016	25913	1.42e-05	14306	TRUE	0.0156304
rs12130577	G	C	G	C	-0.0431	0.0254393	0.2284	0.91153	ebi-a-GCST90016945	1	245915905	0.0244603	14306	0.32416	Gut microbiota abundance (family Peptococcaceae id.2024) || id:ebi-a-GCST90016945	Gut microbiota abundance (family Peptococcaceae id.2024)	Gut microbiota abundance (family Peptococcaceae id.2024) || ||	1	245915905	0.009	1.63e-06	25913	NicotineDenpendence	NicotineDenpendence	FALSE	0.000884303	25913	7.56e-05	14306	TRUE	0.0433018
rs12645181	C	T	C	T	-0.0486	-0.00378861	0.2268	0.8449	ebi-a-GCST90016945	4	68765308	0.0186279	14306	0.901146	Gut microbiota abundance (family Peptococcaceae id.2024) || id:ebi-a-GCST90016945	Gut microbiota abundance (family Peptococcaceae id.2024)	Gut microbiota abundance (family Peptococcaceae id.2024) || ||	4	68765308	0.0099	9.65e-07	25913	NicotineDenpendence	NicotineDenpendence	TRUE	0.000929211	25913	2.89e-06	14306	TRUE	0.00571022
rs13284520	A	C	A	C	0.0368	-0.000121569	0.6603	0.835	ebi-a-GCST90016945	9	136502572	0.0181943	14306	0.942604	Gut microbiota abundance (family Peptococcaceae id.2024) || id:ebi-a-GCST90016945	Gut microbiota abundance (family Peptococcaceae id.2024)	Gut microbiota abundance (family Peptococcaceae id.2024) || ||	9	136502572	0.0077	1.55e-06	25913	NicotineDenpendence	NicotineDenpendence	TRUE	0.000880739	25913	3.12e-09	14306	TRUE	0.00444892
rs138264203	G	A	G	A	0.0778	0.025164	0.1375	0.93837	ebi-a-GCST90016945	2	26855435	0.0348509	14306	0.459627	Gut microbiota abundance (family Peptococcaceae id.2024) || id:ebi-a-GCST90016945	Gut microbiota abundance (family Peptococcaceae id.2024)	Gut microbiota abundance (family Peptococcaceae id.2024) || ||	2	26855435	0.0161	1.29e-06	25913	NicotineDenpendence	NicotineDenpendence	TRUE	0.000900393	25913	3.64e-05	14306	TRUE	0.0213416
rs138544659	T	G	T	G	-0.0603	-0.0065173	0.6701	0.6302	ebi-a-GCST90016945	15	78900701	0.0145139	14306	0.653085	Gut microbiota abundance (family Peptococcaceae id.2024) || id:ebi-a-GCST90016945	Gut microbiota abundance (family Peptococcaceae id.2024)	Gut microbiota abundance (family Peptococcaceae id.2024) || ||	15	78900701	0.0076	1.78e-15	25666	NicotineDenpendence	NicotineDenpendence	TRUE	0.00244692	25666	1.41e-05	14306	TRUE	1.16e-05
rs2058518	G	A	G	A	0.0363	-0.021501	0.68	0.3022	ebi-a-GCST90016945	7	8214451	0.0151444	14306	0.157942	Gut microbiota abundance (family Peptococcaceae id.2024) || id:ebi-a-GCST90016945	Gut microbiota abundance (family Peptococcaceae id.2024)	Gut microbiota abundance (family Peptococcaceae id.2024) || ||	7	8214451	0.0075	1.36e-06	21191	NicotineDenpendence	NicotineDenpendence	TRUE	0.00110433	21191	0.000140895	14306	TRUE	0.0482662
rs7096546	C	G	C	G	0.0411	-0.0158269	0.7188	0.92744	ebi-a-GCST90016945	10	115244062	0.0254397	14306	0.496688	Gut microbiota abundance (family Peptococcaceae id.2024) || id:ebi-a-GCST90016945	Gut microbiota abundance (family Peptococcaceae id.2024)	Gut microbiota abundance (family Peptococcaceae id.2024) || ||	10	115244062	0.0088	2.65e-06	25913	NicotineDenpendence	NicotineDenpendence	FALSE	0.000841141	25913	2.71e-05	14306	TRUE	0.0222774
rs875041	C	T	C	T	0.0353	-0.00247464	0.519	0.6402	ebi-a-GCST90016945	20	31383530	0.0140307	14306	0.861214	Gut microbiota abundance (family Peptococcaceae id.2024) || id:ebi-a-GCST90016945	Gut microbiota abundance (family Peptococcaceae id.2024)	Gut microbiota abundance (family Peptococcaceae id.2024) || ||	20	31383530	0.0066	9.4e-08	25913	NicotineDenpendence	NicotineDenpendence	TRUE	0.0011028	25913	2.17e-06	14306	TRUE	0.00230703
rs9600255	G	A	G	A	0.0383	-0.0137416	0.5506	0.2883	ebi-a-GCST90016945	13	74875648	0.0155633	14306	0.396546	Gut microbiota abundance (family Peptococcaceae id.2024) || id:ebi-a-GCST90016945	Gut microbiota abundance (family Peptococcaceae id.2024)	Gut microbiota abundance (family Peptococcaceae id.2024) || ||	13	74875648	0.0079	1.27e-06	25913	NicotineDenpendence	NicotineDenpendence	TRUE	0.000906286	25913	5.45e-05	14306	TRUE	0.0290978
rs9848605	C	T	C	T	0.0312	0.0136436	0.4072	0.5239	ebi-a-GCST90016945	3	8546325	0.0139885	14306	0.330349	Gut microbiota abundance (family Peptococcaceae id.2024) || id:ebi-a-GCST90016945	Gut microbiota abundance (family Peptococcaceae id.2024)	Gut microbiota abundance (family Peptococcaceae id.2024) || ||	3	8546325	0.0066	2.06e-06	25913	NicotineDenpendence	NicotineDenpendence	TRUE	0.000861713	25913	6.65e-05	14306	TRUE	0.0417533
rs10868836	G	A	G	A	-0.0317	-0.00706642	0.3907	0.5964	ebi-a-GCST90016946	9	73096408	0.011432	14306	0.541895	Gut microbiota abundance (family Peptostreptococcaceae id.2042) || id:ebi-a-GCST90016946	Gut microbiota abundance (family Peptostreptococcaceae id.2042)	Gut microbiota abundance (family Peptostreptococcaceae id.2042) || ||	9	73096408	0.0068	3.63e-06	25913	NicotineDenpendence	NicotineDenpendence	TRUE	0.000838016	25913	2.67e-05	14306	TRUE	0.0223927
rs12130577	G	C	G	C	-0.0431	-0.0162621	0.2284	0.91153	ebi-a-GCST90016946	1	245915905	0.0201173	14306	0.432849	Gut microbiota abundance (family Peptostreptococcaceae id.2042) || id:ebi-a-GCST90016946	Gut microbiota abundance (family Peptostreptococcaceae id.2042)	Gut microbiota abundance (family Peptostreptococcaceae id.2042) || ||	1	245915905	0.009	1.63e-06	25913	NicotineDenpendence	NicotineDenpendence	FALSE	0.000884303	25913	4.57e-05	14306	TRUE	0.0273331
rs12645181	C	T	C	T	-0.0486	-0.00771796	0.2268	0.8449	ebi-a-GCST90016946	4	68765308	0.0150873	14306	0.64609	Gut microbiota abundance (family Peptostreptococcaceae id.2042) || id:ebi-a-GCST90016946	Gut microbiota abundance (family Peptostreptococcaceae id.2042)	Gut microbiota abundance (family Peptostreptococcaceae id.2042) || ||	4	68765308	0.0099	9.65e-07	25913	NicotineDenpendence	NicotineDenpendence	TRUE	0.000929211	25913	1.83e-05	14306	TRUE	0.0118488
rs13284520	A	C	A	C	0.0368	0.00446421	0.6603	0.835	ebi-a-GCST90016946	9	136502572	0.0149088	14306	0.755555	Gut microbiota abundance (family Peptostreptococcaceae id.2042) || id:ebi-a-GCST90016946	Gut microbiota abundance (family Peptostreptococcaceae id.2042)	Gut microbiota abundance (family Peptostreptococcaceae id.2042) || ||	9	136502572	0.0077	1.55e-06	25913	NicotineDenpendence	NicotineDenpendence	TRUE	0.000880739	25913	6.27e-06	14306	TRUE	0.00906853
rs138264203	G	A	G	A	0.0778	-0.0147064	0.1375	0.93837	ebi-a-GCST90016946	2	26855435	0.0279578	14306	0.624366	Gut microbiota abundance (family Peptostreptococcaceae id.2042) || id:ebi-a-GCST90016946	Gut microbiota abundance (family Peptostreptococcaceae id.2042)	Gut microbiota abundance (family Peptostreptococcaceae id.2042) || ||	2	26855435	0.0161	1.29e-06	25913	NicotineDenpendence	NicotineDenpendence	TRUE	0.000900393	25913	1.93e-05	14306	TRUE	0.0139236
rs138544659	T	G	T	G	-0.0603	0.00279941	0.6701	0.6302	ebi-a-GCST90016946	15	78900701	0.0119189	14306	0.839735	Gut microbiota abundance (family Peptostreptococcaceae id.2042) || id:ebi-a-GCST90016946	Gut microbiota abundance (family Peptostreptococcaceae id.2042)	Gut microbiota abundance (family Peptostreptococcaceae id.2042) || ||	15	78900701	0.0076	1.78e-15	25666	NicotineDenpendence	NicotineDenpendence	TRUE	0.00244692	25666	3.86e-06	14306	TRUE	5.21e-06
rs2058518	G	A	G	A	0.0363	-0.0196414	0.68	0.3022	ebi-a-GCST90016946	7	8214451	0.0124592	14306	0.108206	Gut microbiota abundance (family Peptostreptococcaceae id.2042) || id:ebi-a-GCST90016946	Gut microbiota abundance (family Peptostreptococcaceae id.2042)	Gut microbiota abundance (family Peptostreptococcaceae id.2042) || ||	7	8214451	0.0075	1.36e-06	21191	NicotineDenpendence	NicotineDenpendence	TRUE	0.00110433	21191	0.000173713	14306	TRUE	0.0637482
rs7096546	C	G	C	G	0.0411	-0.0439971	0.7188	0.92744	ebi-a-GCST90016946	10	115244062	0.0196922	14306	0.0254167	Gut microbiota abundance (family Peptostreptococcaceae id.2042) || id:ebi-a-GCST90016946	Gut microbiota abundance (family Peptostreptococcaceae id.2042)	Gut microbiota abundance (family Peptostreptococcaceae id.2042) || ||	10	115244062	0.0088	2.65e-06	25913	NicotineDenpendence	NicotineDenpendence	FALSE	0.000841141	25913	0.00034886	14306	TRUE	0.321333
rs875041	C	T	C	T	0.0353	0.00462983	0.519	0.6402	ebi-a-GCST90016946	20	31383530	0.0114572	14306	0.684272	Gut microbiota abundance (family Peptostreptococcaceae id.2042) || id:ebi-a-GCST90016946	Gut microbiota abundance (family Peptostreptococcaceae id.2042)	Gut microbiota abundance (family Peptostreptococcaceae id.2042) || ||	20	31383530	0.0066	9.4e-08	25913	NicotineDenpendence	NicotineDenpendence	TRUE	0.0011028	25913	1.14e-05	14306	TRUE	0.004173
rs9600255	G	A	G	A	0.0383	0.00671165	0.5506	0.2883	ebi-a-GCST90016946	13	74875648	0.0126327	14306	0.610111	Gut microbiota abundance (family Peptostreptococcaceae id.2042) || id:ebi-a-GCST90016946	Gut microbiota abundance (family Peptostreptococcaceae id.2042)	Gut microbiota abundance (family Peptostreptococcaceae id.2042) || ||	13	74875648	0.0079	1.27e-06	25913	NicotineDenpendence	NicotineDenpendence	TRUE	0.000906286	25913	1.97e-05	14306	TRUE	0.0137236
rs9848605	C	T	C	T	0.0312	0.00676185	0.4072	0.5239	ebi-a-GCST90016946	3	8546325	0.0115368	14306	0.574507	Gut microbiota abundance (family Peptostreptococcaceae id.2042) || id:ebi-a-GCST90016946	Gut microbiota abundance (family Peptostreptococcaceae id.2042)	Gut microbiota abundance (family Peptostreptococcaceae id.2042) || ||	3	8546325	0.0066	2.06e-06	25913	NicotineDenpendence	NicotineDenpendence	TRUE	0.000861713	25913	2.4e-05	14306	TRUE	0.0188549
rs10868836	G	A	G	A	-0.0317	0.0137931	0.3907	0.5964	ebi-a-GCST90016947	9	73096408	0.0107871	14306	0.197838	Gut microbiota abundance (family Porphyromonadaceae id.943) || id:ebi-a-GCST90016947	Gut microbiota abundance (family Porphyromonadaceae id.943)	Gut microbiota abundance (family Porphyromonadaceae id.943) || ||	9	73096408	0.0068	3.63e-06	25913	NicotineDenpendence	NicotineDenpendence	TRUE	0.000838016	25913	0.00011429	14306	TRUE	0.0795223
rs12130577	G	C	G	C	-0.0431	0.0065472	0.2284	0.91153	ebi-a-GCST90016947	1	245915905	0.0189486	14306	0.791726	Gut microbiota abundance (family Porphyromonadaceae id.943) || id:ebi-a-GCST90016947	Gut microbiota abundance (family Porphyromonadaceae id.943)	Gut microbiota abundance (family Porphyromonadaceae id.943) || ||	1	245915905	0.009	1.63e-06	25913	NicotineDenpendence	NicotineDenpendence	FALSE	0.000884303	25913	8.35e-06	14306	TRUE	0.00993083
rs12645181	C	T	C	T	-0.0486	-0.0219456	0.2268	0.8449	ebi-a-GCST90016947	4	68765308	0.0142433	14306	0.0862323	Gut microbiota abundance (family Porphyromonadaceae id.943) || id:ebi-a-GCST90016947	Gut microbiota abundance (family Porphyromonadaceae id.943)	Gut microbiota abundance (family Porphyromonadaceae id.943) || ||	4	68765308	0.0099	9.65e-07	25913	NicotineDenpendence	NicotineDenpendence	TRUE	0.000929211	25913	0.000165937	14306	TRUE	0.0909257
rs13284520	A	C	A	C	0.0368	-0.0085168	0.6603	0.835	ebi-a-GCST90016947	9	136502572	0.0140884	14306	0.556991	Gut microbiota abundance (family Porphyromonadaceae id.943) || id:ebi-a-GCST90016947	Gut microbiota abundance (family Porphyromonadaceae id.943)	Gut microbiota abundance (family Porphyromonadaceae id.943) || ||	9	136502572	0.0077	1.55e-06	25913	NicotineDenpendence	NicotineDenpendence	TRUE	0.000880739	25913	2.55e-05	14306	TRUE	0.0180508
rs138264203	G	A	G	A	0.0778	0.00817295	0.1375	0.93837	ebi-a-GCST90016947	2	26855435	0.0269373	14306	0.801772	Gut microbiota abundance (family Porphyromonadaceae id.943) || id:ebi-a-GCST90016947	Gut microbiota abundance (family Porphyromonadaceae id.943)	Gut microbiota abundance (family Porphyromonadaceae id.943) || ||	2	26855435	0.0161	1.29e-06	25913	NicotineDenpendence	NicotineDenpendence	TRUE	0.000900393	25913	6.44e-06	14306	TRUE	0.00834183
rs138544659	T	G	T	G	-0.0603	0.015423	0.6701	0.6302	ebi-a-GCST90016947	15	78900701	0.0112617	14306	0.159008	Gut microbiota abundance (family Porphyromonadaceae id.943) || id:ebi-a-GCST90016947	Gut microbiota abundance (family Porphyromonadaceae id.943)	Gut microbiota abundance (family Porphyromonadaceae id.943) || ||	15	78900701	0.0076	1.78e-15	25666	NicotineDenpendence	NicotineDenpendence	TRUE	0.00244692	25666	0.000131104	14306	TRUE	0.000265223
rs2058518	G	A	G	A	0.0363	0.00770708	0.68	0.3022	ebi-a-GCST90016947	7	8214451	0.0117835	14306	0.521	Gut microbiota abundance (family Porphyromonadaceae id.943) || id:ebi-a-GCST90016947	Gut microbiota abundance (family Porphyromonadaceae id.943)	Gut microbiota abundance (family Porphyromonadaceae id.943) || ||	7	8214451	0.0075	1.36e-06	21191	NicotineDenpendence	NicotineDenpendence	TRUE	0.00110433	21191	2.99e-05	14306	TRUE	0.0102708
rs7096546	C	G	C	G	0.0411	0.00825566	0.7188	0.92744	ebi-a-GCST90016947	10	115244062	0.0182885	14306	0.873823	Gut microbiota abundance (family Porphyromonadaceae id.943) || id:ebi-a-GCST90016947	Gut microbiota abundance (family Porphyromonadaceae id.943)	Gut microbiota abundance (family Porphyromonadaceae id.943) || ||	10	115244062	0.0088	2.65e-06	25913	NicotineDenpendence	NicotineDenpendence	FALSE	0.000841141	25913	1.42e-05	14306	TRUE	0.0154084
rs875041	C	T	C	T	0.0353	-0.00603618	0.519	0.6402	ebi-a-GCST90016947	20	31383530	0.0108128	14306	0.5708	Gut microbiota abundance (family Porphyromonadaceae id.943) || id:ebi-a-GCST90016947	Gut microbiota abundance (family Porphyromonadaceae id.943)	Gut microbiota abundance (family Porphyromonadaceae id.943) || ||	20	31383530	0.0066	9.4e-08	25913	NicotineDenpendence	NicotineDenpendence	TRUE	0.0011028	25913	2.18e-05	14306	TRUE	0.00612428
rs9600255	G	A	G	A	0.0383	0.00911995	0.5506	0.2883	ebi-a-GCST90016947	13	74875648	0.0119083	14306	0.448079	Gut microbiota abundance (family Porphyromonadaceae id.943) || id:ebi-a-GCST90016947	Gut microbiota abundance (family Porphyromonadaceae id.943)	Gut microbiota abundance (family Porphyromonadaceae id.943) || ||	13	74875648	0.0079	1.27e-06	25913	NicotineDenpendence	NicotineDenpendence	TRUE	0.000906286	25913	4.1e-05	14306	TRUE	0.0228371
rs9848605	C	T	C	T	0.0312	-0.00167493	0.4072	0.5239	ebi-a-GCST90016947	3	8546325	0.0108855	14306	0.861023	Gut microbiota abundance (family Porphyromonadaceae id.943) || id:ebi-a-GCST90016947	Gut microbiota abundance (family Porphyromonadaceae id.943)	Gut microbiota abundance (family Porphyromonadaceae id.943) || ||	3	8546325	0.0066	2.06e-06	25913	NicotineDenpendence	NicotineDenpendence	TRUE	0.000861713	25913	1.66e-06	14306	TRUE	0.00703181
rs10868836	G	A	G	A	-0.0317	-0.0151967	0.3907	0.5964	ebi-a-GCST90016948	9	73096408	0.0119038	14306	0.225539	Gut microbiota abundance (family Prevotellaceae id.960) || id:ebi-a-GCST90016948	Gut microbiota abundance (family Prevotellaceae id.960)	Gut microbiota abundance (family Prevotellaceae id.960) || ||	9	73096408	0.0068	3.63e-06	25913	NicotineDenpendence	NicotineDenpendence	TRUE	0.000838016	25913	0.000113925	14306	TRUE	0.0792419
rs12130577	G	C	G	C	-0.0431	-0.0424885	0.2284	0.91153	ebi-a-GCST90016948	1	245915905	0.020929	14306	0.067228	Gut microbiota abundance (family Prevotellaceae id.960) || id:ebi-a-GCST90016948	Gut microbiota abundance (family Prevotellaceae id.960)	Gut microbiota abundance (family Prevotellaceae id.960) || ||	1	245915905	0.009	1.63e-06	25913	NicotineDenpendence	NicotineDenpendence	FALSE	0.000884303	25913	0.000288047	14306	TRUE	0.220149
rs12645181	C	T	C	T	-0.0486	0.0400014	0.2268	0.8449	ebi-a-GCST90016948	4	68765308	0.0156052	14306	0.00666116	Gut microbiota abundance (family Prevotellaceae id.960) || id:ebi-a-GCST90016948	Gut microbiota abundance (family Prevotellaceae id.960)	Gut microbiota abundance (family Prevotellaceae id.960) || ||	4	68765308	0.0099	9.65e-07	25913	NicotineDenpendence	NicotineDenpendence	TRUE	0.000929211	25913	0.00045915	14306	TRUE	0.384369
rs13284520	A	C	A	C	0.0368	-0.00621597	0.6603	0.835	ebi-a-GCST90016948	9	136502572	0.0155529	14306	0.748483	Gut microbiota abundance (family Prevotellaceae id.960) || id:ebi-a-GCST90016948	Gut microbiota abundance (family Prevotellaceae id.960)	Gut microbiota abundance (family Prevotellaceae id.960) || ||	9	136502572	0.0077	1.55e-06	25913	NicotineDenpendence	NicotineDenpendence	TRUE	0.000880739	25913	1.12e-05	14306	TRUE	0.0114386
rs138264203	G	A	G	A	0.0778	-0.00299535	0.1375	0.93837	ebi-a-GCST90016948	2	26855435	0.0299732	14306	0.955673	Gut microbiota abundance (family Prevotellaceae id.960) || id:ebi-a-GCST90016948	Gut microbiota abundance (family Prevotellaceae id.960)	Gut microbiota abundance (family Prevotellaceae id.960) || ||	2	26855435	0.0161	1.29e-06	25913	NicotineDenpendence	NicotineDenpendence	TRUE	0.000900393	25913	6.98e-07	14306	TRUE	0.00509079
rs138544659	T	G	T	G	-0.0603	0.00263845	0.6701	0.6302	ebi-a-GCST90016948	15	78900701	0.0124219	14306	0.819155	Gut microbiota abundance (family Prevotellaceae id.960) || id:ebi-a-GCST90016948	Gut microbiota abundance (family Prevotellaceae id.960)	Gut microbiota abundance (family Prevotellaceae id.960) || ||	15	78900701	0.0076	1.78e-15	25666	NicotineDenpendence	NicotineDenpendence	TRUE	0.00244692	25666	3.15e-06	14306	TRUE	4.78e-06
rs2058518	G	A	G	A	0.0363	0.00803284	0.68	0.3022	ebi-a-GCST90016948	7	8214451	0.013017	14306	0.448907	Gut microbiota abundance (family Prevotellaceae id.960) || id:ebi-a-GCST90016948	Gut microbiota abundance (family Prevotellaceae id.960)	Gut microbiota abundance (family Prevotellaceae id.960) || ||	7	8214451	0.0075	1.36e-06	21191	NicotineDenpendence	NicotineDenpendence	TRUE	0.00110433	21191	2.66e-05	14306	TRUE	0.00945557
rs7096546	C	G	C	G	0.0411	-0.023901	0.7188	0.92744	ebi-a-GCST90016948	10	115244062	0.0196565	14306	0.213598	Gut microbiota abundance (family Prevotellaceae id.960) || id:ebi-a-GCST90016948	Gut microbiota abundance (family Prevotellaceae id.960)	Gut microbiota abundance (family Prevotellaceae id.960) || ||	10	115244062	0.0088	2.65e-06	25913	NicotineDenpendence	NicotineDenpendence	FALSE	0.000841141	25913	0.000103352	14306	TRUE	0.0704518
rs875041	C	T	C	T	0.0353	0.00164206	0.519	0.6402	ebi-a-GCST90016948	20	31383530	0.0118996	14306	0.895918	Gut microbiota abundance (family Prevotellaceae id.960) || id:ebi-a-GCST90016948	Gut microbiota abundance (family Prevotellaceae id.960)	Gut microbiota abundance (family Prevotellaceae id.960) || ||	20	31383530	0.0066	9.4e-08	25913	NicotineDenpendence	NicotineDenpendence	TRUE	0.0011028	25913	1.33e-06	14306	TRUE	0.00208135
rs9600255	G	A	G	A	0.0383	-0.00978561	0.5506	0.2883	ebi-a-GCST90016948	13	74875648	0.0130762	14306	0.462111	Gut microbiota abundance (family Prevotellaceae id.960) || id:ebi-a-GCST90016948	Gut microbiota abundance (family Prevotellaceae id.960)	Gut microbiota abundance (family Prevotellaceae id.960) || ||	13	74875648	0.0079	1.27e-06	25913	NicotineDenpendence	NicotineDenpendence	TRUE	0.000906286	25913	3.92e-05	14306	TRUE	0.0220102
rs9848605	C	T	C	T	0.0312	-0.0209348	0.4072	0.5239	ebi-a-GCST90016948	3	8546325	0.012058	14306	0.0754779	Gut microbiota abundance (family Prevotellaceae id.960) || id:ebi-a-GCST90016948	Gut microbiota abundance (family Prevotellaceae id.960)	Gut microbiota abundance (family Prevotellaceae id.960) || ||	3	8546325	0.0066	2.06e-06	25913	NicotineDenpendence	NicotineDenpendence	TRUE	0.000861713	25913	0.000210687	14306	TRUE	0.154065
rs10868836	G	A	G	A	-0.0317	0.0040383	0.3907	0.5964	ebi-a-GCST90016949	9	73096408	0.0155812	14306	0.800019	Gut microbiota abundance (family Rhodospirillaceae id.2717) || id:ebi-a-GCST90016949	Gut microbiota abundance (family Rhodospirillaceae id.2717)	Gut microbiota abundance (family Rhodospirillaceae id.2717) || ||	9	73096408	0.0068	3.63e-06	25913	NicotineDenpendence	NicotineDenpendence	TRUE	0.000838016	25913	4.7e-06	14306	TRUE	0.0101185
rs12130577	G	C	G	C	-0.0431	-0.00820509	0.2284	0.91153	ebi-a-GCST90016949	1	245915905	0.0269845	14306	0.686852	Gut microbiota abundance (family Rhodospirillaceae id.2717) || id:ebi-a-GCST90016949	Gut microbiota abundance (family Rhodospirillaceae id.2717)	Gut microbiota abundance (family Rhodospirillaceae id.2717) || ||	1	245915905	0.009	1.63e-06	25913	NicotineDenpendence	NicotineDenpendence	FALSE	0.000884303	25913	6.46e-06	14306	TRUE	0.00901447
rs12645181	C	T	C	T	-0.0486	-0.0223219	0.2268	0.8449	ebi-a-GCST90016949	4	68765308	0.02114	14306	0.274728	Gut microbiota abundance (family Rhodospirillaceae id.2717) || id:ebi-a-GCST90016949	Gut microbiota abundance (family Rhodospirillaceae id.2717)	Gut microbiota abundance (family Rhodospirillaceae id.2717) || ||	4	68765308	0.0099	9.65e-07	25913	NicotineDenpendence	NicotineDenpendence	TRUE	0.000929211	25913	7.79e-05	14306	TRUE	0.0375539
rs13284520	A	C	A	C	0.0368	-0.00526184	0.6603	0.835	ebi-a-GCST90016949	9	136502572	0.0203371	14306	0.802171	Gut microbiota abundance (family Rhodospirillaceae id.2717) || id:ebi-a-GCST90016949	Gut microbiota abundance (family Rhodospirillaceae id.2717)	Gut microbiota abundance (family Rhodospirillaceae id.2717) || ||	9	136502572	0.0077	1.55e-06	25913	NicotineDenpendence	NicotineDenpendence	TRUE	0.000880739	25913	4.68e-06	14306	TRUE	0.00823862
rs138264203	G	A	G	A	0.0778	0.0364037	0.1375	0.93837	ebi-a-GCST90016949	2	26855435	0.0392521	14306	0.411196	Gut microbiota abundance (family Rhodospirillaceae id.2717) || id:ebi-a-GCST90016949	Gut microbiota abundance (family Rhodospirillaceae id.2717)	Gut microbiota abundance (family Rhodospirillaceae id.2717) || ||	2	26855435	0.0161	1.29e-06	25913	NicotineDenpendence	NicotineDenpendence	TRUE	0.000900393	25913	6.01e-05	14306	TRUE	0.0325953
rs138544659	T	G	T	G	-0.0603	0.0071336	0.6701	0.6302	ebi-a-GCST90016949	15	78900701	0.0163015	14306	0.643563	Gut microbiota abundance (family Rhodospirillaceae id.2717) || id:ebi-a-GCST90016949	Gut microbiota abundance (family Rhodospirillaceae id.2717)	Gut microbiota abundance (family Rhodospirillaceae id.2717) || ||	15	78900701	0.0076	1.78e-15	25666	NicotineDenpendence	NicotineDenpendence	TRUE	0.00244692	25666	1.34e-05	14306	TRUE	1.11e-05
rs2058518	G	A	G	A	0.0363	-0.00267737	0.68	0.3022	ebi-a-GCST90016949	7	8214451	0.0169775	14306	0.856175	Gut microbiota abundance (family Rhodospirillaceae id.2717) || id:ebi-a-GCST90016949	Gut microbiota abundance (family Rhodospirillaceae id.2717)	Gut microbiota abundance (family Rhodospirillaceae id.2717) || ||	7	8214451	0.0075	1.36e-06	21191	NicotineDenpendence	NicotineDenpendence	TRUE	0.00110433	21191	1.74e-06	14306	TRUE	0.00317698
rs7096546	C	G	C	G	0.0411	-0.0133203	0.7188	0.92744	ebi-a-GCST90016949	10	115244062	0.0287231	14306	0.625925	Gut microbiota abundance (family Rhodospirillaceae id.2717) || id:ebi-a-GCST90016949	Gut microbiota abundance (family Rhodospirillaceae id.2717)	Gut microbiota abundance (family Rhodospirillaceae id.2717) || ||	10	115244062	0.0088	2.65e-06	25913	NicotineDenpendence	NicotineDenpendence	FALSE	0.000841141	25913	1.5e-05	14306	TRUE	0.0158334
rs875041	C	T	C	T	0.0353	-0.0203657	0.519	0.6402	ebi-a-GCST90016949	20	31383530	0.0157361	14306	0.193947	Gut microbiota abundance (family Rhodospirillaceae id.2717) || id:ebi-a-GCST90016949	Gut microbiota abundance (family Rhodospirillaceae id.2717)	Gut microbiota abundance (family Rhodospirillaceae id.2717) || ||	20	31383530	0.0066	9.4e-08	25913	NicotineDenpendence	NicotineDenpendence	TRUE	0.0011028	25913	0.000117084	14306	TRUE	0.0315282
rs9600255	G	A	G	A	0.0383	0.00803511	0.5506	0.2883	ebi-a-GCST90016949	13	74875648	0.0174234	14306	0.693966	Gut microbiota abundance (family Rhodospirillaceae id.2717) || id:ebi-a-GCST90016949	Gut microbiota abundance (family Rhodospirillaceae id.2717)	Gut microbiota abundance (family Rhodospirillaceae id.2717) || ||	13	74875648	0.0079	1.27e-06	25913	NicotineDenpendence	NicotineDenpendence	TRUE	0.000906286	25913	1.49e-05	14306	TRUE	0.0117121
rs9848605	C	T	C	T	0.0312	0.00218768	0.4072	0.5239	ebi-a-GCST90016949	3	8546325	0.0158543	14306	0.882535	Gut microbiota abundance (family Rhodospirillaceae id.2717) || id:ebi-a-GCST90016949	Gut microbiota abundance (family Rhodospirillaceae id.2717)	Gut microbiota abundance (family Rhodospirillaceae id.2717) || ||	3	8546325	0.0066	2.06e-06	25913	NicotineDenpendence	NicotineDenpendence	TRUE	0.000861713	25913	1.33e-06	14306	TRUE	0.00676734
rs10868836	G	A	G	A	-0.0317	-0.010669	0.3907	0.5964	ebi-a-GCST90016950	9	73096408	0.0108939	14306	0.357136	Gut microbiota abundance (family Rikenellaceae id.967) || id:ebi-a-GCST90016950	Gut microbiota abundance (family Rikenellaceae id.967)	Gut microbiota abundance (family Rikenellaceae id.967) || ||	9	73096408	0.0068	3.63e-06	25913	NicotineDenpendence	NicotineDenpendence	TRUE	0.000838016	25913	6.7e-05	14306	TRUE	0.0461848
rs12130577	G	C	G	C	-0.0431	0.045854	0.2284	0.91153	ebi-a-GCST90016950	1	245915905	0.0191318	14306	0.0204498	Gut microbiota abundance (family Rikenellaceae id.967) || id:ebi-a-GCST90016950	Gut microbiota abundance (family Rikenellaceae id.967)	Gut microbiota abundance (family Rikenellaceae id.967) || ||	1	245915905	0.009	1.63e-06	25913	NicotineDenpendence	NicotineDenpendence	FALSE	0.000884303	25913	0.000401431	14306	TRUE	0.351382
rs12645181	C	T	C	T	-0.0486	-0.0145073	0.2268	0.8449	ebi-a-GCST90016950	4	68765308	0.0144016	14306	0.332121	Gut microbiota abundance (family Rikenellaceae id.967) || id:ebi-a-GCST90016950	Gut microbiota abundance (family Rikenellaceae id.967)	Gut microbiota abundance (family Rikenellaceae id.967) || ||	4	68765308	0.0099	9.65e-07	25913	NicotineDenpendence	NicotineDenpendence	TRUE	0.000929211	25913	7.09e-05	14306	TRUE	0.034118
rs13284520	A	C	A	C	0.0368	-0.0108826	0.6603	0.835	ebi-a-GCST90016950	9	136502572	0.0142133	14306	0.471713	Gut microbiota abundance (family Rikenellaceae id.967) || id:ebi-a-GCST90016950	Gut microbiota abundance (family Rikenellaceae id.967)	Gut microbiota abundance (family Rikenellaceae id.967) || ||	9	136502572	0.0077	1.55e-06	25913	NicotineDenpendence	NicotineDenpendence	TRUE	0.000880739	25913	4.1e-05	14306	TRUE	0.0254018
rs138264203	G	A	G	A	0.0778	0.00504567	0.1375	0.93837	ebi-a-GCST90016950	2	26855435	0.0272015	14306	0.898396	Gut microbiota abundance (family Rikenellaceae id.967) || id:ebi-a-GCST90016950	Gut microbiota abundance (family Rikenellaceae id.967)	Gut microbiota abundance (family Rikenellaceae id.967) || ||	2	26855435	0.0161	1.29e-06	25913	NicotineDenpendence	NicotineDenpendence	TRUE	0.000900393	25913	2.41e-06	14306	TRUE	0.00628447
rs138544659	T	G	T	G	-0.0603	0.017933	0.6701	0.6302	ebi-a-GCST90016950	15	78900701	0.0113558	14306	0.107017	Gut microbiota abundance (family Rikenellaceae id.967) || id:ebi-a-GCST90016950	Gut microbiota abundance (family Rikenellaceae id.967)	Gut microbiota abundance (family Rikenellaceae id.967) || ||	15	78900701	0.0076	1.78e-15	25666	NicotineDenpendence	NicotineDenpendence	TRUE	0.00244692	25666	0.000174316	14306	TRUE	0.000503124
rs2058518	G	A	G	A	0.0363	-0.00193742	0.68	0.3022	ebi-a-GCST90016950	7	8214451	0.0118835	14306	0.898751	Gut microbiota abundance (family Rikenellaceae id.967) || id:ebi-a-GCST90016950	Gut microbiota abundance (family Rikenellaceae id.967)	Gut microbiota abundance (family Rikenellaceae id.967) || ||	7	8214451	0.0075	1.36e-06	21191	NicotineDenpendence	NicotineDenpendence	TRUE	0.00110433	21191	1.86e-06	14306	TRUE	0.00321962
rs7096546	C	G	C	G	0.0411	-0.0423905	0.7188	0.92744	ebi-a-GCST90016950	10	115244062	0.0187682	14306	0.024163	Gut microbiota abundance (family Rikenellaceae id.967) || id:ebi-a-GCST90016950	Gut microbiota abundance (family Rikenellaceae id.967)	Gut microbiota abundance (family Rikenellaceae id.967) || ||	10	115244062	0.0088	2.65e-06	25913	NicotineDenpendence	NicotineDenpendence	FALSE	0.000841141	25913	0.000356516	14306	TRUE	0.330978
rs875041	C	T	C	T	0.0353	-0.0202507	0.519	0.6402	ebi-a-GCST90016950	20	31383530	0.0109164	14306	0.0634308	Gut microbiota abundance (family Rikenellaceae id.967) || id:ebi-a-GCST90016950	Gut microbiota abundance (family Rikenellaceae id.967)	Gut microbiota abundance (family Rikenellaceae id.967) || ||	20	31383530	0.0066	9.4e-08	25913	NicotineDenpendence	NicotineDenpendence	TRUE	0.0011028	25913	0.000240524	14306	TRUE	0.0890952
rs9600255	G	A	G	A	0.0383	0.00324942	0.5506	0.2883	ebi-a-GCST90016950	13	74875648	0.0120537	14306	0.830829	Gut microbiota abundance (family Rikenellaceae id.967) || id:ebi-a-GCST90016950	Gut microbiota abundance (family Rikenellaceae id.967)	Gut microbiota abundance (family Rikenellaceae id.967) || ||	13	74875648	0.0079	1.27e-06	25913	NicotineDenpendence	NicotineDenpendence	TRUE	0.000906286	25913	5.08e-06	14306	TRUE	0.00748442
rs9848605	C	T	C	T	0.0312	-0.00406742	0.4072	0.5239	ebi-a-GCST90016950	3	8546325	0.0109784	14306	0.684287	Gut microbiota abundance (family Rikenellaceae id.967) || id:ebi-a-GCST90016950	Gut microbiota abundance (family Rikenellaceae id.967)	Gut microbiota abundance (family Rikenellaceae id.967) || ||	3	8546325	0.0066	2.06e-06	25913	NicotineDenpendence	NicotineDenpendence	TRUE	0.000861713	25913	9.6e-06	14306	TRUE	0.011687
rs10868836	G	A	G	A	-0.0317	-0.00849357	0.3907	0.5964	ebi-a-GCST90016951	9	73096408	0.0106994	14306	0.482316	Gut microbiota abundance (family Ruminococcaceae id.2050) || id:ebi-a-GCST90016951	Gut microbiota abundance (family Ruminococcaceae id.2050)	Gut microbiota abundance (family Ruminococcaceae id.2050) || ||	9	73096408	0.0068	3.63e-06	25913	NicotineDenpendence	NicotineDenpendence	TRUE	0.000838016	25913	4.41e-05	14306	TRUE	0.0321447
rs12130577	G	C	G	C	-0.0431	-0.00753119	0.2284	0.91153	ebi-a-GCST90016951	1	245915905	0.0187902	14306	0.732295	Gut microbiota abundance (family Ruminococcaceae id.2050) || id:ebi-a-GCST90016951	Gut microbiota abundance (family Ruminococcaceae id.2050)	Gut microbiota abundance (family Ruminococcaceae id.2050) || ||	1	245915905	0.009	1.63e-06	25913	NicotineDenpendence	NicotineDenpendence	FALSE	0.000884303	25913	1.12e-05	14306	TRUE	0.0112815
rs12645181	C	T	C	T	-0.0486	-0.00312626	0.2268	0.8449	ebi-a-GCST90016951	4	68765308	0.0141241	14306	0.839375	Gut microbiota abundance (family Ruminococcaceae id.2050) || id:ebi-a-GCST90016951	Gut microbiota abundance (family Ruminococcaceae id.2050)	Gut microbiota abundance (family Ruminococcaceae id.2050) || ||	4	68765308	0.0099	9.65e-07	25913	NicotineDenpendence	NicotineDenpendence	TRUE	0.000929211	25913	3.43e-06	14306	TRUE	0.00596756
rs13284520	A	C	A	C	0.0368	-0.00824086	0.6603	0.835	ebi-a-GCST90016951	9	136502572	0.0139721	14306	0.568024	Gut microbiota abundance (family Ruminococcaceae id.2050) || id:ebi-a-GCST90016951	Gut microbiota abundance (family Ruminococcaceae id.2050)	Gut microbiota abundance (family Ruminococcaceae id.2050) || ||	9	136502572	0.0077	1.55e-06	25913	NicotineDenpendence	NicotineDenpendence	TRUE	0.000880739	25913	2.43e-05	14306	TRUE	0.0174831
rs138264203	G	A	G	A	0.0778	-0.0116276	0.1375	0.93837	ebi-a-GCST90016951	2	26855435	0.0266612	14306	0.696748	Gut microbiota abundance (family Ruminococcaceae id.2050) || id:ebi-a-GCST90016951	Gut microbiota abundance (family Ruminococcaceae id.2050)	Gut microbiota abundance (family Ruminococcaceae id.2050) || ||	2	26855435	0.0161	1.29e-06	25913	NicotineDenpendence	NicotineDenpendence	TRUE	0.000900393	25913	1.33e-05	14306	TRUE	0.0113613
rs138544659	T	G	T	G	-0.0603	0.00171773	0.6701	0.6302	ebi-a-GCST90016951	15	78900701	0.0111735	14306	0.892609	Gut microbiota abundance (family Ruminococcaceae id.2050) || id:ebi-a-GCST90016951	Gut microbiota abundance (family Ruminococcaceae id.2050)	Gut microbiota abundance (family Ruminococcaceae id.2050) || ||	15	78900701	0.0076	1.78e-15	25666	NicotineDenpendence	NicotineDenpendence	TRUE	0.00244692	25666	1.65e-06	14306	TRUE	3.81e-06
rs2058518	G	A	G	A	0.0363	-0.0132999	0.68	0.3022	ebi-a-GCST90016951	7	8214451	0.0116878	14306	0.252018	Gut microbiota abundance (family Ruminococcaceae id.2050) || id:ebi-a-GCST90016951	Gut microbiota abundance (family Ruminococcaceae id.2050)	Gut microbiota abundance (family Ruminococcaceae id.2050) || ||	7	8214451	0.0075	1.36e-06	21191	NicotineDenpendence	NicotineDenpendence	TRUE	0.00110433	21191	9.05e-05	14306	TRUE	0.0283266
rs7096546	C	G	C	G	0.0411	0.00375474	0.7188	0.92744	ebi-a-GCST90016951	10	115244062	0.0181104	14306	0.917178	Gut microbiota abundance (family Ruminococcaceae id.2050) || id:ebi-a-GCST90016951	Gut microbiota abundance (family Ruminococcaceae id.2050)	Gut microbiota abundance (family Ruminococcaceae id.2050) || ||	10	115244062	0.0088	2.65e-06	25913	NicotineDenpendence	NicotineDenpendence	FALSE	0.000841141	25913	3.01e-06	14306	TRUE	0.00883031
rs875041	C	T	C	T	0.0353	-0.0131716	0.519	0.6402	ebi-a-GCST90016951	20	31383530	0.0107212	14306	0.215452	Gut microbiota abundance (family Ruminococcaceae id.2050) || id:ebi-a-GCST90016951	Gut microbiota abundance (family Ruminococcaceae id.2050)	Gut microbiota abundance (family Ruminococcaceae id.2050) || ||	20	31383530	0.0066	9.4e-08	25913	NicotineDenpendence	NicotineDenpendence	TRUE	0.0011028	25913	0.000105508	14306	TRUE	0.0275926
rs9600255	G	A	G	A	0.0383	-0.000138925	0.5506	0.2883	ebi-a-GCST90016951	13	74875648	0.0117995	14306	0.978508	Gut microbiota abundance (family Ruminococcaceae id.2050) || id:ebi-a-GCST90016951	Gut microbiota abundance (family Ruminococcaceae id.2050)	Gut microbiota abundance (family Ruminococcaceae id.2050) || ||	13	74875648	0.0079	1.27e-06	25913	NicotineDenpendence	NicotineDenpendence	TRUE	0.000906286	25913	9.69e-09	14306	TRUE	0.00395893
rs9848605	C	T	C	T	0.0312	-0.0105556	0.4072	0.5239	ebi-a-GCST90016951	3	8546325	0.0107935	14306	0.307947	Gut microbiota abundance (family Ruminococcaceae id.2050) || id:ebi-a-GCST90016951	Gut microbiota abundance (family Ruminococcaceae id.2050)	Gut microbiota abundance (family Ruminococcaceae id.2050) || ||	3	8546325	0.0066	2.06e-06	25913	NicotineDenpendence	NicotineDenpendence	TRUE	0.000861713	25913	6.69e-05	14306	TRUE	0.0419645
rs10868836	G	A	G	A	-0.0317	0.00513815	0.3907	0.5964	ebi-a-GCST90016952	9	73096408	0.0112282	14306	0.686393	Gut microbiota abundance (family Streptococcaceae id.1850) || id:ebi-a-GCST90016952	Gut microbiota abundance (family Streptococcaceae id.1850)	Gut microbiota abundance (family Streptococcaceae id.1850) || ||	9	73096408	0.0068	3.63e-06	25913	NicotineDenpendence	NicotineDenpendence	TRUE	0.000838016	25913	1.46e-05	14306	TRUE	0.0158444
rs12130577	G	C	G	C	-0.0431	7.76e-05	0.2284	0.91153	ebi-a-GCST90016952	1	245915905	0.0196914	14306	0.949894	Gut microbiota abundance (family Streptococcaceae id.1850) || id:ebi-a-GCST90016952	Gut microbiota abundance (family Streptococcaceae id.1850)	Gut microbiota abundance (family Streptococcaceae id.1850) || ||	1	245915905	0.009	1.63e-06	25913	NicotineDenpendence	NicotineDenpendence	FALSE	0.000884303	25913	1.08e-09	14306	TRUE	0.00433894
rs12645181	C	T	C	T	-0.0486	-0.0201627	0.2268	0.8449	ebi-a-GCST90016952	4	68765308	0.0148746	14306	0.205269	Gut microbiota abundance (family Streptococcaceae id.1850) || id:ebi-a-GCST90016952	Gut microbiota abundance (family Streptococcaceae id.1850)	Gut microbiota abundance (family Streptococcaceae id.1850) || ||	4	68765308	0.0099	9.65e-07	25913	NicotineDenpendence	NicotineDenpendence	TRUE	0.000929211	25913	0.000128438	14306	TRUE	0.0658827
rs13284520	A	C	A	C	0.0368	0.0176221	0.6603	0.835	ebi-a-GCST90016952	9	136502572	0.0146432	14306	0.265518	Gut microbiota abundance (family Streptococcaceae id.1850) || id:ebi-a-GCST90016952	Gut microbiota abundance (family Streptococcaceae id.1850)	Gut microbiota abundance (family Streptococcaceae id.1850) || ||	9	136502572	0.0077	1.55e-06	25913	NicotineDenpendence	NicotineDenpendence	TRUE	0.000880739	25913	0.000101238	14306	TRUE	0.059583
rs138264203	G	A	G	A	0.0778	-0.00305668	0.1375	0.93837	ebi-a-GCST90016952	2	26855435	0.0278871	14306	0.894362	Gut microbiota abundance (family Streptococcaceae id.1850) || id:ebi-a-GCST90016952	Gut microbiota abundance (family Streptococcaceae id.1850)	Gut microbiota abundance (family Streptococcaceae id.1850) || ||	2	26855435	0.0161	1.29e-06	25913	NicotineDenpendence	NicotineDenpendence	TRUE	0.000900393	25913	8.4e-07	14306	TRUE	0.00521465
rs138544659	T	G	T	G	-0.0603	0.00572532	0.6701	0.6302	ebi-a-GCST90016952	15	78900701	0.0117108	14306	0.580003	Gut microbiota abundance (family Streptococcaceae id.1850) || id:ebi-a-GCST90016952	Gut microbiota abundance (family Streptococcaceae id.1850)	Gut microbiota abundance (family Streptococcaceae id.1850) || ||	15	78900701	0.0076	1.78e-15	25666	NicotineDenpendence	NicotineDenpendence	TRUE	0.00244692	25666	1.67e-05	14306	TRUE	1.34e-05
rs2058518	G	A	G	A	0.0363	-0.00480751	0.68	0.3022	ebi-a-GCST90016952	7	8214451	0.0122375	14306	0.65297	Gut microbiota abundance (family Streptococcaceae id.1850) || id:ebi-a-GCST90016952	Gut microbiota abundance (family Streptococcaceae id.1850)	Gut microbiota abundance (family Streptococcaceae id.1850) || ||	7	8214451	0.0075	1.36e-06	21191	NicotineDenpendence	NicotineDenpendence	TRUE	0.00110433	21191	1.08e-05	14306	TRUE	0.00563339
rs7096546	C	G	C	G	0.0411	0.00382053	0.7188	0.92744	ebi-a-GCST90016952	10	115244062	0.0194511	14306	0.97755	Gut microbiota abundance (family Streptococcaceae id.1850) || id:ebi-a-GCST90016952	Gut microbiota abundance (family Streptococcaceae id.1850)	Gut microbiota abundance (family Streptococcaceae id.1850) || ||	10	115244062	0.0088	2.65e-06	25913	NicotineDenpendence	NicotineDenpendence	FALSE	0.000841141	25913	2.7e-06	14306	TRUE	0.00860628
rs875041	C	T	C	T	0.0353	0.00496532	0.519	0.6402	ebi-a-GCST90016952	20	31383530	0.0112636	14306	0.658787	Gut microbiota abundance (family Streptococcaceae id.1850) || id:ebi-a-GCST90016952	Gut microbiota abundance (family Streptococcaceae id.1850)	Gut microbiota abundance (family Streptococcaceae id.1850) || ||	20	31383530	0.0066	9.4e-08	25913	NicotineDenpendence	NicotineDenpendence	TRUE	0.0011028	25913	1.36e-05	14306	TRUE	0.00457832
rs9600255	G	A	G	A	0.0383	-0.000578889	0.5506	0.2883	ebi-a-GCST90016952	13	74875648	0.0124289	14306	0.989484	Gut microbiota abundance (family Streptococcaceae id.1850) || id:ebi-a-GCST90016952	Gut microbiota abundance (family Streptococcaceae id.1850)	Gut microbiota abundance (family Streptococcaceae id.1850) || ||	13	74875648	0.0079	1.27e-06	25913	NicotineDenpendence	NicotineDenpendence	TRUE	0.000906286	25913	1.52e-07	14306	TRUE	0.00432431
rs9848605	C	T	C	T	0.0312	0.0101981	0.4072	0.5239	ebi-a-GCST90016952	3	8546325	0.011299	14306	0.360439	Gut microbiota abundance (family Streptococcaceae id.1850) || id:ebi-a-GCST90016952	Gut microbiota abundance (family Streptococcaceae id.1850)	Gut microbiota abundance (family Streptococcaceae id.1850) || ||	3	8546325	0.0066	2.06e-06	25913	NicotineDenpendence	NicotineDenpendence	TRUE	0.000861713	25913	5.69e-05	14306	TRUE	0.0362257
rs10868836	G	A	G	A	-0.0317	-0.00908431	0.3907	0.5964	ebi-a-GCST90016953	9	73096408	0.0188167	14306	0.607725	Gut microbiota abundance (unknown family id.1000001214) || id:ebi-a-GCST90016953	Gut microbiota abundance (unknown family id.1000001214)	Gut microbiota abundance (unknown family id.1000001214) || ||	9	73096408	0.0068	3.63e-06	25913	NicotineDenpendence	NicotineDenpendence	TRUE	0.000838016	25913	1.63e-05	14306	TRUE	0.0167442
rs12130577	G	C	G	C	-0.0431	-0.00636807	0.2284	0.91153	ebi-a-GCST90016953	1	245915905	0.0326604	14306	0.772158	Gut microbiota abundance (unknown family id.1000001214) || id:ebi-a-GCST90016953	Gut microbiota abundance (unknown family id.1000001214)	Gut microbiota abundance (unknown family id.1000001214) || ||	1	245915905	0.009	1.63e-06	25913	NicotineDenpendence	NicotineDenpendence	FALSE	0.000884303	25913	2.66e-06	14306	TRUE	0.00695343
rs12645181	C	T	C	T	-0.0486	0.0228553	0.2268	0.8449	ebi-a-GCST90016953	4	68765308	0.0252909	14306	0.333699	Gut microbiota abundance (unknown family id.1000001214) || id:ebi-a-GCST90016953	Gut microbiota abundance (unknown family id.1000001214)	Gut microbiota abundance (unknown family id.1000001214) || ||	4	68765308	0.0099	9.65e-07	25913	NicotineDenpendence	NicotineDenpendence	TRUE	0.000929211	25913	5.71e-05	14306	TRUE	0.027675
rs13284520	A	C	A	C	0.0368	-0.00207879	0.6603	0.835	ebi-a-GCST90016953	9	136502572	0.0245176	14306	0.989672	Gut microbiota abundance (unknown family id.1000001214) || id:ebi-a-GCST90016953	Gut microbiota abundance (unknown family id.1000001214)	Gut microbiota abundance (unknown family id.1000001214) || ||	9	136502572	0.0077	1.55e-06	25913	NicotineDenpendence	NicotineDenpendence	TRUE	0.000880739	25913	5.03e-07	14306	TRUE	0.00540667
rs138264203	G	A	G	A	0.0778	-0.04866	0.1375	0.93837	ebi-a-GCST90016953	2	26855435	0.0459368	14306	0.284387	Gut microbiota abundance (unknown family id.1000001214) || id:ebi-a-GCST90016953	Gut microbiota abundance (unknown family id.1000001214)	Gut microbiota abundance (unknown family id.1000001214) || ||	2	26855435	0.0161	1.29e-06	25913	NicotineDenpendence	NicotineDenpendence	TRUE	0.000900393	25913	7.84e-05	14306	TRUE	0.042234
rs138544659	T	G	T	G	-0.0603	0.0120223	0.6701	0.6302	ebi-a-GCST90016953	15	78900701	0.0195682	14306	0.550935	Gut microbiota abundance (unknown family id.1000001214) || id:ebi-a-GCST90016953	Gut microbiota abundance (unknown family id.1000001214)	Gut microbiota abundance (unknown family id.1000001214) || ||	15	78900701	0.0076	1.78e-15	25666	NicotineDenpendence	NicotineDenpendence	TRUE	0.00244692	25666	2.64e-05	14306	TRUE	2.12e-05
rs2058518	G	A	G	A	0.0363	-0.0248262	0.68	0.3022	ebi-a-GCST90016953	7	8214451	0.0204809	14306	0.210269	Gut microbiota abundance (unknown family id.1000001214) || id:ebi-a-GCST90016953	Gut microbiota abundance (unknown family id.1000001214)	Gut microbiota abundance (unknown family id.1000001214) || ||	7	8214451	0.0075	1.36e-06	21191	NicotineDenpendence	NicotineDenpendence	TRUE	0.00110433	21191	0.000102712	14306	TRUE	0.0327298
rs7096546	C	G	C	G	0.0411	0.00939612	0.7188	0.92744	ebi-a-GCST90016953	10	115244062	0.0337605	14306	0.572223	Gut microbiota abundance (unknown family id.1000001214) || id:ebi-a-GCST90016953	Gut microbiota abundance (unknown family id.1000001214)	Gut microbiota abundance (unknown family id.1000001214) || ||	10	115244062	0.0088	2.65e-06	25913	NicotineDenpendence	NicotineDenpendence	FALSE	0.000841141	25913	5.42e-06	14306	TRUE	0.01042
rs875041	C	T	C	T	0.0353	0.0213673	0.519	0.6402	ebi-a-GCST90016953	20	31383530	0.01889	14306	0.259353	Gut microbiota abundance (unknown family id.1000001214) || id:ebi-a-GCST90016953	Gut microbiota abundance (unknown family id.1000001214)	Gut microbiota abundance (unknown family id.1000001214) || ||	20	31383530	0.0066	9.4e-08	25913	NicotineDenpendence	NicotineDenpendence	TRUE	0.0011028	25913	8.94e-05	14306	TRUE	0.0225356
rs9600255	G	A	G	A	0.0383	0.0242369	0.5506	0.2883	ebi-a-GCST90016953	13	74875648	0.0208899	14306	0.256359	Gut microbiota abundance (unknown family id.1000001214) || id:ebi-a-GCST90016953	Gut microbiota abundance (unknown family id.1000001214)	Gut microbiota abundance (unknown family id.1000001214) || ||	13	74875648	0.0079	1.27e-06	25913	NicotineDenpendence	NicotineDenpendence	TRUE	0.000906286	25913	9.41e-05	14306	TRUE	0.0500414
rs9848605	C	T	C	T	0.0312	0.0118715	0.4072	0.5239	ebi-a-GCST90016953	3	8546325	0.0193659	14306	0.56281	Gut microbiota abundance (unknown family id.1000001214) || id:ebi-a-GCST90016953	Gut microbiota abundance (unknown family id.1000001214)	Gut microbiota abundance (unknown family id.1000001214) || ||	3	8546325	0.0066	2.06e-06	25913	NicotineDenpendence	NicotineDenpendence	TRUE	0.000861713	25913	2.63e-05	14306	TRUE	0.019976
rs10868836	G	A	G	A	-0.0317	-0.0405587	0.3907	0.5964	ebi-a-GCST90016954	9	73096408	0.0142058	14306	0.00503083	Gut microbiota abundance (unknown family id.1000005471) || id:ebi-a-GCST90016954	Gut microbiota abundance (unknown family id.1000005471)	Gut microbiota abundance (unknown family id.1000005471) || ||	9	73096408	0.0068	3.63e-06	25913	NicotineDenpendence	NicotineDenpendence	TRUE	0.000838016	25913	0.00056955	14306	TRUE	0.625318
rs12130577	G	C	G	C	-0.0431	-0.000265475	0.2284	0.91153	ebi-a-GCST90016954	1	245915905	0.0249919	14306	0.947433	Gut microbiota abundance (unknown family id.1000005471) || id:ebi-a-GCST90016954	Gut microbiota abundance (unknown family id.1000005471)	Gut microbiota abundance (unknown family id.1000005471) || ||	1	245915905	0.009	1.63e-06	25913	NicotineDenpendence	NicotineDenpendence	FALSE	0.000884303	25913	7.89e-09	14306	TRUE	0.00441274
rs12645181	C	T	C	T	-0.0486	-0.00681043	0.2268	0.8449	ebi-a-GCST90016954	4	68765308	0.0188189	14306	0.848928	Gut microbiota abundance (unknown family id.1000005471) || id:ebi-a-GCST90016954	Gut microbiota abundance (unknown family id.1000005471)	Gut microbiota abundance (unknown family id.1000005471) || ||	4	68765308	0.0099	9.65e-07	25913	NicotineDenpendence	NicotineDenpendence	TRUE	0.000929211	25913	9.16e-06	14306	TRUE	0.00837061
rs13284520	A	C	A	C	0.0368	-0.0174581	0.6603	0.835	ebi-a-GCST90016954	9	136502572	0.0184981	14306	0.378364	Gut microbiota abundance (unknown family id.1000005471) || id:ebi-a-GCST90016954	Gut microbiota abundance (unknown family id.1000005471)	Gut microbiota abundance (unknown family id.1000005471) || ||	9	136502572	0.0077	1.55e-06	25913	NicotineDenpendence	NicotineDenpendence	TRUE	0.000880739	25913	6.23e-05	14306	TRUE	0.036414
rs138264203	G	A	G	A	0.0778	-0.0390919	0.1375	0.93837	ebi-a-GCST90016954	2	26855435	0.0347693	14306	0.254358	Gut microbiota abundance (unknown family id.1000005471) || id:ebi-a-GCST90016954	Gut microbiota abundance (unknown family id.1000005471)	Gut microbiota abundance (unknown family id.1000005471) || ||	2	26855435	0.0161	1.29e-06	25913	NicotineDenpendence	NicotineDenpendence	TRUE	0.000900393	25913	8.84e-05	14306	TRUE	0.0478157
rs138544659	T	G	T	G	-0.0603	-0.0035376	0.6701	0.6302	ebi-a-GCST90016954	15	78900701	0.0148049	14306	0.783296	Gut microbiota abundance (unknown family id.1000005471) || id:ebi-a-GCST90016954	Gut microbiota abundance (unknown family id.1000005471)	Gut microbiota abundance (unknown family id.1000005471) || ||	15	78900701	0.0076	1.78e-15	25666	NicotineDenpendence	NicotineDenpendence	TRUE	0.00244692	25666	3.99e-06	14306	TRUE	5.29e-06
rs2058518	G	A	G	A	0.0363	-0.018341	0.68	0.3022	ebi-a-GCST90016954	7	8214451	0.0154633	14306	0.25449	Gut microbiota abundance (unknown family id.1000005471) || id:ebi-a-GCST90016954	Gut microbiota abundance (unknown family id.1000005471)	Gut microbiota abundance (unknown family id.1000005471) || ||	7	8214451	0.0075	1.36e-06	21191	NicotineDenpendence	NicotineDenpendence	TRUE	0.00110433	21191	9.83e-05	14306	TRUE	0.0311212
rs7096546	C	G	C	G	0.0411	0.00051982	0.7188	0.92744	ebi-a-GCST90016954	10	115244062	0.0249118	14306	0.894105	Gut microbiota abundance (unknown family id.1000005471) || id:ebi-a-GCST90016954	Gut microbiota abundance (unknown family id.1000005471)	Gut microbiota abundance (unknown family id.1000005471) || ||	10	115244062	0.0088	2.65e-06	25913	NicotineDenpendence	NicotineDenpendence	FALSE	0.000841141	25913	3.04e-08	14306	TRUE	0.00563636
rs875041	C	T	C	T	0.0353	0.00241704	0.519	0.6402	ebi-a-GCST90016954	20	31383530	0.0142435	14306	0.880207	Gut microbiota abundance (unknown family id.1000005471) || id:ebi-a-GCST90016954	Gut microbiota abundance (unknown family id.1000005471)	Gut microbiota abundance (unknown family id.1000005471) || ||	20	31383530	0.0066	9.4e-08	25913	NicotineDenpendence	NicotineDenpendence	TRUE	0.0011028	25913	2.01e-06	14306	TRUE	0.00226621
rs9600255	G	A	G	A	0.0383	0.0095075	0.5506	0.2883	ebi-a-GCST90016954	13	74875648	0.0157457	14306	0.535713	Gut microbiota abundance (unknown family id.1000005471) || id:ebi-a-GCST90016954	Gut microbiota abundance (unknown family id.1000005471)	Gut microbiota abundance (unknown family id.1000005471) || ||	13	74875648	0.0079	1.27e-06	25913	NicotineDenpendence	NicotineDenpendence	TRUE	0.000906286	25913	2.55e-05	14306	TRUE	0.0161192
rs9848605	C	T	C	T	0.0312	0.0158183	0.4072	0.5239	ebi-a-GCST90016954	3	8546325	0.0144143	14306	0.258716	Gut microbiota abundance (unknown family id.1000005471) || id:ebi-a-GCST90016954	Gut microbiota abundance (unknown family id.1000005471)	Gut microbiota abundance (unknown family id.1000005471) || ||	3	8546325	0.0066	2.06e-06	25913	NicotineDenpendence	NicotineDenpendence	TRUE	0.000861713	25913	8.42e-05	14306	TRUE	0.052623
rs10868836	G	A	G	A	-0.0317	-0.00876608	0.3907	0.5964	ebi-a-GCST90016955	9	73096408	0.0201111	14306	0.667138	Gut microbiota abundance (unknown family id.1000006161) || id:ebi-a-GCST90016955	Gut microbiota abundance (unknown family id.1000006161)	Gut microbiota abundance (unknown family id.1000006161) || ||	9	73096408	0.0068	3.63e-06	25913	NicotineDenpendence	NicotineDenpendence	TRUE	0.000838016	25913	1.33e-05	14306	TRUE	0.0151022
rs12130577	G	C	G	C	-0.0431	-0.0709028	0.2284	0.91153	ebi-a-GCST90016955	1	245915905	0.0347573	14306	0.0429131	Gut microbiota abundance (unknown family id.1000006161) || id:ebi-a-GCST90016955	Gut microbiota abundance (unknown family id.1000006161)	Gut microbiota abundance (unknown family id.1000006161) || ||	1	245915905	0.009	1.63e-06	25913	NicotineDenpendence	NicotineDenpendence	FALSE	0.000884303	25913	0.000290838	14306	TRUE	0.223127
rs12645181	C	T	C	T	-0.0486	-0.00276464	0.2268	0.8449	ebi-a-GCST90016955	4	68765308	0.0271546	14306	0.927803	Gut microbiota abundance (unknown family id.1000006161) || id:ebi-a-GCST90016955	Gut microbiota abundance (unknown family id.1000006161)	Gut microbiota abundance (unknown family id.1000006161) || ||	4	68765308	0.0099	9.65e-07	25913	NicotineDenpendence	NicotineDenpendence	TRUE	0.000929211	25913	7.25e-07	14306	TRUE	0.00443415
rs13284520	A	C	A	C	0.0368	-0.0296554	0.6603	0.835	ebi-a-GCST90016955	9	136502572	0.0262108	14306	0.249125	Gut microbiota abundance (unknown family id.1000006161) || id:ebi-a-GCST90016955	Gut microbiota abundance (unknown family id.1000006161)	Gut microbiota abundance (unknown family id.1000006161) || ||	9	136502572	0.0077	1.55e-06	25913	NicotineDenpendence	NicotineDenpendence	TRUE	0.000880739	25913	8.95e-05	14306	TRUE	0.0521775
rs138264203	G	A	G	A	0.0778	0.0364803	0.1375	0.93837	ebi-a-GCST90016955	2	26855435	0.0524167	14306	0.520297	Gut microbiota abundance (unknown family id.1000006161) || id:ebi-a-GCST90016955	Gut microbiota abundance (unknown family id.1000006161)	Gut microbiota abundance (unknown family id.1000006161) || ||	2	26855435	0.0161	1.29e-06	25913	NicotineDenpendence	NicotineDenpendence	TRUE	0.000900393	25913	3.39e-05	14306	TRUE	0.0201889
rs138544659	T	G	T	G	-0.0603	0.0137859	0.6701	0.6302	ebi-a-GCST90016955	15	78900701	0.0209927	14306	0.519666	Gut microbiota abundance (unknown family id.1000006161) || id:ebi-a-GCST90016955	Gut microbiota abundance (unknown family id.1000006161)	Gut microbiota abundance (unknown family id.1000006161) || ||	15	78900701	0.0076	1.78e-15	25666	NicotineDenpendence	NicotineDenpendence	TRUE	0.00244692	25666	3.01e-05	14306	TRUE	2.46e-05
rs2058518	G	A	G	A	0.0363	0.0043987	0.68	0.3022	ebi-a-GCST90016955	7	8214451	0.0218535	14306	0.844251	Gut microbiota abundance (unknown family id.1000006161) || id:ebi-a-GCST90016955	Gut microbiota abundance (unknown family id.1000006161)	Gut microbiota abundance (unknown family id.1000006161) || ||	7	8214451	0.0075	1.36e-06	21191	NicotineDenpendence	NicotineDenpendence	TRUE	0.00110433	21191	2.83e-06	14306	TRUE	0.00354094
rs7096546	C	G	C	G	0.0411	0.0765585	0.7188	0.92744	ebi-a-GCST90016955	10	115244062	0.0363652	14306	0.0491372	Gut microbiota abundance (unknown family id.1000006161) || id:ebi-a-GCST90016955	Gut microbiota abundance (unknown family id.1000006161)	Gut microbiota abundance (unknown family id.1000006161) || ||	10	115244062	0.0088	2.65e-06	25913	NicotineDenpendence	NicotineDenpendence	FALSE	0.000841141	25913	0.000309758	14306	TRUE	0.273418
rs875041	C	T	C	T	0.0353	-0.0120706	0.519	0.6402	ebi-a-GCST90016955	20	31383530	0.0202752	14306	0.567741	Gut microbiota abundance (unknown family id.1000006161) || id:ebi-a-GCST90016955	Gut microbiota abundance (unknown family id.1000006161)	Gut microbiota abundance (unknown family id.1000006161) || ||	20	31383530	0.0066	9.4e-08	25913	NicotineDenpendence	NicotineDenpendence	TRUE	0.0011028	25913	2.48e-05	14306	TRUE	0.00670243
rs9600255	G	A	G	A	0.0383	0.00706884	0.5506	0.2883	ebi-a-GCST90016955	13	74875648	0.0223794	14306	0.868317	Gut microbiota abundance (unknown family id.1000006161) || id:ebi-a-GCST90016955	Gut microbiota abundance (unknown family id.1000006161)	Gut microbiota abundance (unknown family id.1000006161) || ||	13	74875648	0.0079	1.27e-06	25913	NicotineDenpendence	NicotineDenpendence	TRUE	0.000906286	25913	6.97e-06	14306	TRUE	0.00835607
rs9848605	C	T	C	T	0.0312	0.0103265	0.4072	0.5239	ebi-a-GCST90016955	3	8546325	0.0205471	14306	0.589531	Gut microbiota abundance (unknown family id.1000006161) || id:ebi-a-GCST90016955	Gut microbiota abundance (unknown family id.1000006161)	Gut microbiota abundance (unknown family id.1000006161) || ||	3	8546325	0.0066	2.06e-06	25913	NicotineDenpendence	NicotineDenpendence	TRUE	0.000861713	25913	1.77e-05	14306	TRUE	0.0157163
rs10868836	G	A	G	A	-0.0317	0.0237022	0.3907	0.5964	ebi-a-GCST90016956	9	73096408	0.0114684	14306	0.0403376	Gut microbiota abundance (family Veillonellaceae id.2172) || id:ebi-a-GCST90016956	Gut microbiota abundance (family Veillonellaceae id.2172)	Gut microbiota abundance (family Veillonellaceae id.2172) || ||	9	73096408	0.0068	3.63e-06	25913	NicotineDenpendence	NicotineDenpendence	TRUE	0.000838016	25913	0.000298528	14306	TRUE	0.262302
rs12130577	G	C	G	C	-0.0431	-0.0485906	0.2284	0.91153	ebi-a-GCST90016956	1	245915905	0.0201883	14306	0.0183012	Gut microbiota abundance (family Veillonellaceae id.2172) || id:ebi-a-GCST90016956	Gut microbiota abundance (family Veillonellaceae id.2172)	Gut microbiota abundance (family Veillonellaceae id.2172) || ||	1	245915905	0.009	1.63e-06	25913	NicotineDenpendence	NicotineDenpendence	FALSE	0.000884303	25913	0.000404829	14306	TRUE	0.355598
rs12645181	C	T	C	T	-0.0486	0.0038311	0.2268	0.8449	ebi-a-GCST90016956	4	68765308	0.0150718	14306	0.59945	Gut microbiota abundance (family Veillonellaceae id.2172) || id:ebi-a-GCST90016956	Gut microbiota abundance (family Veillonellaceae id.2172)	Gut microbiota abundance (family Veillonellaceae id.2172) || ||	4	68765308	0.0099	9.65e-07	25913	NicotineDenpendence	NicotineDenpendence	TRUE	0.000929211	25913	4.52e-06	14306	TRUE	0.00646543
rs13284520	A	C	A	C	0.0368	-0.0239902	0.6603	0.835	ebi-a-GCST90016956	9	136502572	0.0149813	14306	0.100463	Gut microbiota abundance (family Veillonellaceae id.2172) || id:ebi-a-GCST90016956	Gut microbiota abundance (family Veillonellaceae id.2172)	Gut microbiota abundance (family Veillonellaceae id.2172) || ||	9	136502572	0.0077	1.55e-06	25913	NicotineDenpendence	NicotineDenpendence	TRUE	0.000880739	25913	0.000179239	14306	TRUE	0.1177
rs138264203	G	A	G	A	0.0778	-0.0450503	0.1375	0.93837	ebi-a-GCST90016956	2	26855435	0.0289073	14306	0.108604	Gut microbiota abundance (family Veillonellaceae id.2172) || id:ebi-a-GCST90016956	Gut microbiota abundance (family Veillonellaceae id.2172)	Gut microbiota abundance (family Veillonellaceae id.2172) || ||	2	26855435	0.0161	1.29e-06	25913	NicotineDenpendence	NicotineDenpendence	TRUE	0.000900393	25913	0.000169765	14306	TRUE	0.10298
rs138544659	T	G	T	G	-0.0603	-0.00199897	0.6701	0.6302	ebi-a-GCST90016956	15	78900701	0.0119742	14306	0.892009	Gut microbiota abundance (family Veillonellaceae id.2172) || id:ebi-a-GCST90016956	Gut microbiota abundance (family Veillonellaceae id.2172)	Gut microbiota abundance (family Veillonellaceae id.2172) || ||	15	78900701	0.0076	1.78e-15	25666	NicotineDenpendence	NicotineDenpendence	TRUE	0.00244692	25666	1.95e-06	14306	TRUE	4.01e-06
rs2058518	G	A	G	A	0.0363	0.0197395	0.68	0.3022	ebi-a-GCST90016956	7	8214451	0.0125276	14306	0.112761	Gut microbiota abundance (family Veillonellaceae id.2172) || id:ebi-a-GCST90016956	Gut microbiota abundance (family Veillonellaceae id.2172)	Gut microbiota abundance (family Veillonellaceae id.2172) || ||	7	8214451	0.0075	1.36e-06	21191	NicotineDenpendence	NicotineDenpendence	TRUE	0.00110433	21191	0.000173542	14306	TRUE	0.0636624
rs7096546	C	G	C	G	0.0411	-0.00435802	0.7188	0.92744	ebi-a-GCST90016956	10	115244062	0.0193044	14306	0.946683	Gut microbiota abundance (family Veillonellaceae id.2172) || id:ebi-a-GCST90016956	Gut microbiota abundance (family Veillonellaceae id.2172)	Gut microbiota abundance (family Veillonellaceae id.2172) || ||	10	115244062	0.0088	2.65e-06	25913	NicotineDenpendence	NicotineDenpendence	FALSE	0.000841141	25913	3.56e-06	14306	TRUE	0.00922063
rs875041	C	T	C	T	0.0353	-4.76e-05	0.519	0.6402	ebi-a-GCST90016956	20	31383530	0.0114858	14306	0.998472	Gut microbiota abundance (family Veillonellaceae id.2172) || id:ebi-a-GCST90016956	Gut microbiota abundance (family Veillonellaceae id.2172)	Gut microbiota abundance (family Veillonellaceae id.2172) || ||	20	31383530	0.0066	9.4e-08	25913	NicotineDenpendence	NicotineDenpendence	TRUE	0.0011028	25913	1.2e-09	14306	TRUE	0.00144352
rs9600255	G	A	G	A	0.0383	-0.000125659	0.5506	0.2883	ebi-a-GCST90016956	13	74875648	0.0126466	14306	0.992246	Gut microbiota abundance (family Veillonellaceae id.2172) || id:ebi-a-GCST90016956	Gut microbiota abundance (family Veillonellaceae id.2172)	Gut microbiota abundance (family Veillonellaceae id.2172) || ||	13	74875648	0.0079	1.27e-06	25913	NicotineDenpendence	NicotineDenpendence	TRUE	0.000906286	25913	6.9e-09	14306	TRUE	0.00394044
rs9848605	C	T	C	T	0.0312	0.0130212	0.4072	0.5239	ebi-a-GCST90016956	3	8546325	0.0115503	14306	0.268586	Gut microbiota abundance (family Veillonellaceae id.2172) || id:ebi-a-GCST90016956	Gut microbiota abundance (family Veillonellaceae id.2172)	Gut microbiota abundance (family Veillonellaceae id.2172) || ||	3	8546325	0.0066	2.06e-06	25913	NicotineDenpendence	NicotineDenpendence	TRUE	0.000861713	25913	8.88e-05	14306	TRUE	0.0556243
rs10868836	G	A	G	A	-0.0317	0.00197768	0.3907	0.5964	ebi-a-GCST90016957	9	73096408	0.0132342	14306	0.906235	Gut microbiota abundance (family Verrucomicrobiaceae id.4036) || id:ebi-a-GCST90016957	Gut microbiota abundance (family Verrucomicrobiaceae id.4036)	Gut microbiota abundance (family Verrucomicrobiaceae id.4036) || ||	9	73096408	0.0068	3.63e-06	25913	NicotineDenpendence	NicotineDenpendence	TRUE	0.000838016	25913	1.56e-06	14306	TRUE	0.00781779
rs12130577	G	C	G	C	-0.0431	0.0149826	0.2284	0.91153	ebi-a-GCST90016957	1	245915905	0.0231238	14306	0.545105	Gut microbiota abundance (family Verrucomicrobiaceae id.4036) || id:ebi-a-GCST90016957	Gut microbiota abundance (family Verrucomicrobiaceae id.4036)	Gut microbiota abundance (family Verrucomicrobiaceae id.4036) || ||	1	245915905	0.009	1.63e-06	25913	NicotineDenpendence	NicotineDenpendence	FALSE	0.000884303	25913	2.93e-05	14306	TRUE	0.0195173
rs12645181	C	T	C	T	-0.0486	-0.0012523	0.2268	0.8449	ebi-a-GCST90016957	4	68765308	0.0176786	14306	0.945468	Gut microbiota abundance (family Verrucomicrobiaceae id.4036) || id:ebi-a-GCST90016957	Gut microbiota abundance (family Verrucomicrobiaceae id.4036)	Gut microbiota abundance (family Verrucomicrobiaceae id.4036) || ||	4	68765308	0.0099	9.65e-07	25913	NicotineDenpendence	NicotineDenpendence	TRUE	0.000929211	25913	3.51e-07	14306	TRUE	0.0041
rs13284520	A	C	A	C	0.0368	0.00577786	0.6603	0.835	ebi-a-GCST90016957	9	136502572	0.0172926	14306	0.756751	Gut microbiota abundance (family Verrucomicrobiaceae id.4036) || id:ebi-a-GCST90016957	Gut microbiota abundance (family Verrucomicrobiaceae id.4036)	Gut microbiota abundance (family Verrucomicrobiaceae id.4036) || ||	9	136502572	0.0077	1.55e-06	25913	NicotineDenpendence	NicotineDenpendence	TRUE	0.000880739	25913	7.8e-06	14306	TRUE	0.00983388
rs138264203	G	A	G	A	0.0778	0.0688314	0.1375	0.93837	ebi-a-GCST90016957	2	26855435	0.0318575	14306	0.034582	Gut microbiota abundance (family Verrucomicrobiaceae id.4036) || id:ebi-a-GCST90016957	Gut microbiota abundance (family Verrucomicrobiaceae id.4036)	Gut microbiota abundance (family Verrucomicrobiaceae id.4036) || ||	2	26855435	0.0161	1.29e-06	25913	NicotineDenpendence	NicotineDenpendence	TRUE	0.000900393	25913	0.00032625	14306	TRUE	0.251259
rs138544659	T	G	T	G	-0.0603	-0.0248169	0.6701	0.6302	ebi-a-GCST90016957	15	78900701	0.0138601	14306	0.0724036	Gut microbiota abundance (family Verrucomicrobiaceae id.4036) || id:ebi-a-GCST90016957	Gut microbiota abundance (family Verrucomicrobiaceae id.4036)	Gut microbiota abundance (family Verrucomicrobiaceae id.4036) || ||	15	78900701	0.0076	1.78e-15	25666	NicotineDenpendence	NicotineDenpendence	TRUE	0.00244692	25666	0.000224082	14306	TRUE	0.000933753
rs2058518	G	A	G	A	0.0363	-0.00780062	0.68	0.3022	ebi-a-GCST90016957	7	8214451	0.0144078	14306	0.558861	Gut microbiota abundance (family Verrucomicrobiaceae id.4036) || id:ebi-a-GCST90016957	Gut microbiota abundance (family Verrucomicrobiaceae id.4036)	Gut microbiota abundance (family Verrucomicrobiaceae id.4036) || ||	7	8214451	0.0075	1.36e-06	21191	NicotineDenpendence	NicotineDenpendence	TRUE	0.00110433	21191	2.05e-05	14306	TRUE	0.00796369
rs7096546	C	G	C	G	0.0411	-0.0210802	0.7188	0.92744	ebi-a-GCST90016957	10	115244062	0.0234584	14306	0.240308	Gut microbiota abundance (family Verrucomicrobiaceae id.4036) || id:ebi-a-GCST90016957	Gut microbiota abundance (family Verrucomicrobiaceae id.4036)	Gut microbiota abundance (family Verrucomicrobiaceae id.4036) || ||	10	115244062	0.0088	2.65e-06	25913	NicotineDenpendence	NicotineDenpendence	FALSE	0.000841141	25913	5.65e-05	14306	TRUE	0.0390479
rs875041	C	T	C	T	0.0353	-0.0078837	0.519	0.6402	ebi-a-GCST90016957	20	31383530	0.0133349	14306	0.54298	Gut microbiota abundance (family Verrucomicrobiaceae id.4036) || id:ebi-a-GCST90016957	Gut microbiota abundance (family Verrucomicrobiaceae id.4036)	Gut microbiota abundance (family Verrucomicrobiaceae id.4036) || ||	20	31383530	0.0066	9.4e-08	25913	NicotineDenpendence	NicotineDenpendence	TRUE	0.0011028	25913	2.44e-05	14306	TRUE	0.00663572
rs9600255	G	A	G	A	0.0383	0.0161999	0.5506	0.2883	ebi-a-GCST90016957	13	74875648	0.0147397	14306	0.269167	Gut microbiota abundance (family Verrucomicrobiaceae id.4036) || id:ebi-a-GCST90016957	Gut microbiota abundance (family Verrucomicrobiaceae id.4036)	Gut microbiota abundance (family Verrucomicrobiaceae id.4036) || ||	13	74875648	0.0079	1.27e-06	25913	NicotineDenpendence	NicotineDenpendence	TRUE	0.000906286	25913	8.44e-05	14306	TRUE	0.0445695
rs9848605	C	T	C	T	0.0312	0.0044948	0.4072	0.5239	ebi-a-GCST90016957	3	8546325	0.0132497	14306	0.66042	Gut microbiota abundance (family Verrucomicrobiaceae id.4036) || id:ebi-a-GCST90016957	Gut microbiota abundance (family Verrucomicrobiaceae id.4036)	Gut microbiota abundance (family Verrucomicrobiaceae id.4036) || ||	3	8546325	0.0066	2.06e-06	25913	NicotineDenpendence	NicotineDenpendence	TRUE	0.000861713	25913	8.05e-06	14306	TRUE	0.0108796
rs10868836	G	A	G	A	-0.0317	0.0220082	0.3907	0.5964	ebi-a-GCST90016958	9	73096408	0.0229521	14306	0.350951	Gut microbiota abundance (family Victivallaceae id.2255) || id:ebi-a-GCST90016958	Gut microbiota abundance (family Victivallaceae id.2255)	Gut microbiota abundance (family Victivallaceae id.2255) || ||	9	73096408	0.0068	3.63e-06	25913	NicotineDenpendence	NicotineDenpendence	TRUE	0.000838016	25913	6.43e-05	14306	TRUE	0.0444165
rs12130577	G	C	G	C	-0.0431	-0.0241437	0.2284	0.91153	ebi-a-GCST90016958	1	245915905	0.0391782	14306	0.548112	Gut microbiota abundance (family Victivallaceae id.2255) || id:ebi-a-GCST90016958	Gut microbiota abundance (family Victivallaceae id.2255)	Gut microbiota abundance (family Victivallaceae id.2255) || ||	1	245915905	0.009	1.63e-06	25913	NicotineDenpendence	NicotineDenpendence	FALSE	0.000884303	25913	2.65e-05	14306	TRUE	0.0182294
rs12645181	C	T	C	T	-0.0486	-0.0139867	0.2268	0.8449	ebi-a-GCST90016958	4	68765308	0.0311534	14306	0.655728	Gut microbiota abundance (family Victivallaceae id.2255) || id:ebi-a-GCST90016958	Gut microbiota abundance (family Victivallaceae id.2255)	Gut microbiota abundance (family Victivallaceae id.2255) || ||	4	68765308	0.0099	9.65e-07	25913	NicotineDenpendence	NicotineDenpendence	TRUE	0.000929211	25913	1.41e-05	14306	TRUE	0.0102625
rs13284520	A	C	A	C	0.0368	-0.00698884	0.6603	0.835	ebi-a-GCST90016958	9	136502572	0.0300717	14306	0.808937	Gut microbiota abundance (family Victivallaceae id.2255) || id:ebi-a-GCST90016958	Gut microbiota abundance (family Victivallaceae id.2255)	Gut microbiota abundance (family Victivallaceae id.2255) || ||	9	136502572	0.0077	1.55e-06	25913	NicotineDenpendence	NicotineDenpendence	TRUE	0.000880739	25913	3.78e-06	14306	TRUE	0.00773873
rs138544659	T	G	T	G	-0.0603	0.0113611	0.6701	0.6302	ebi-a-GCST90016958	15	78900701	0.0240425	14306	0.675206	Gut microbiota abundance (family Victivallaceae id.2255) || id:ebi-a-GCST90016958	Gut microbiota abundance (family Victivallaceae id.2255)	Gut microbiota abundance (family Victivallaceae id.2255) || ||	15	78900701	0.0076	1.78e-15	25666	NicotineDenpendence	NicotineDenpendence	TRUE	0.00244692	25666	1.56e-05	14306	TRUE	1.27e-05
rs2058518	G	A	G	A	0.0363	-0.0381908	0.68	0.3022	ebi-a-GCST90016958	7	8214451	0.0251708	14306	0.14586	Gut microbiota abundance (family Victivallaceae id.2255) || id:ebi-a-GCST90016958	Gut microbiota abundance (family Victivallaceae id.2255)	Gut microbiota abundance (family Victivallaceae id.2255) || ||	7	8214451	0.0075	1.36e-06	21191	NicotineDenpendence	NicotineDenpendence	TRUE	0.00110433	21191	0.000160915	14306	TRUE	0.0574769
rs7096546	C	G	C	G	0.0411	-0.0449986	0.7188	0.92744	ebi-a-GCST90016958	10	115244062	0.0394922	14306	0.438475	Gut microbiota abundance (family Victivallaceae id.2255) || id:ebi-a-GCST90016958	Gut microbiota abundance (family Victivallaceae id.2255)	Gut microbiota abundance (family Victivallaceae id.2255) || ||	10	115244062	0.0088	2.65e-06	25913	NicotineDenpendence	NicotineDenpendence	FALSE	0.000841141	25913	9.08e-05	14306	TRUE	0.0614284
rs875041	C	T	C	T	0.0353	-0.0310698	0.519	0.6402	ebi-a-GCST90016958	20	31383530	0.023139	14306	0.174062	Gut microbiota abundance (family Victivallaceae id.2255) || id:ebi-a-GCST90016958	Gut microbiota abundance (family Victivallaceae id.2255)	Gut microbiota abundance (family Victivallaceae id.2255) || ||	20	31383530	0.0066	9.4e-08	25913	NicotineDenpendence	NicotineDenpendence	TRUE	0.0011028	25913	0.00012603	14306	TRUE	0.0347397
rs9600255	G	A	G	A	0.0383	0.0564433	0.5506	0.2883	ebi-a-GCST90016958	13	74875648	0.0253168	14306	0.0251855	Gut microbiota abundance (family Victivallaceae id.2255) || id:ebi-a-GCST90016958	Gut microbiota abundance (family Victivallaceae id.2255)	Gut microbiota abundance (family Victivallaceae id.2255) || ||	13	74875648	0.0079	1.27e-06	25913	NicotineDenpendence	NicotineDenpendence	TRUE	0.000906286	25913	0.000347375	14306	TRUE	0.270705
rs9848605	C	T	C	T	0.0312	-0.000402548	0.4072	0.5239	ebi-a-GCST90016958	3	8546325	0.0238995	14306	0.958204	Gut microbiota abundance (family Victivallaceae id.2255) || id:ebi-a-GCST90016958	Gut microbiota abundance (family Victivallaceae id.2255)	Gut microbiota abundance (family Victivallaceae id.2255) || ||	3	8546325	0.0066	2.06e-06	25913	NicotineDenpendence	NicotineDenpendence	TRUE	0.000861713	25913	1.98e-08	14306	TRUE	0.00502668
rs10868836	G	A	G	A	-0.0317	0.010627	0.3907	0.5964	ebi-a-GCST90016959	9	73096408	0.0166627	14306	0.519019	Gut microbiota abundance (genus Actinomyces id.423) || id:ebi-a-GCST90016959	Gut microbiota abundance (genus Actinomyces id.423)	Gut microbiota abundance (genus Actinomyces id.423) || ||	9	73096408	0.0068	3.63e-06	25913	NicotineDenpendence	NicotineDenpendence	TRUE	0.000838016	25913	2.84e-05	14306	TRUE	0.023337
rs12130577	G	C	G	C	-0.0431	-0.00624708	0.2284	0.91153	ebi-a-GCST90016959	1	245915905	0.0292604	14306	0.868787	Gut microbiota abundance (genus Actinomyces id.423) || id:ebi-a-GCST90016959	Gut microbiota abundance (genus Actinomyces id.423)	Gut microbiota abundance (genus Actinomyces id.423) || ||	1	245915905	0.009	1.63e-06	25913	NicotineDenpendence	NicotineDenpendence	FALSE	0.000884303	25913	3.19e-06	14306	TRUE	0.00727036
rs12645181	C	T	C	T	-0.0486	0.011492	0.2268	0.8449	ebi-a-GCST90016959	4	68765308	0.0224308	14306	0.561195	Gut microbiota abundance (genus Actinomyces id.423) || id:ebi-a-GCST90016959	Gut microbiota abundance (genus Actinomyces id.423)	Gut microbiota abundance (genus Actinomyces id.423) || ||	4	68765308	0.0099	9.65e-07	25913	NicotineDenpendence	NicotineDenpendence	TRUE	0.000929211	25913	1.84e-05	14306	TRUE	0.0118698
rs13284520	A	C	A	C	0.0368	0.0331163	0.6603	0.835	ebi-a-GCST90016959	9	136502572	0.0216786	14306	0.133886	Gut microbiota abundance (genus Actinomyces id.423) || id:ebi-a-GCST90016959	Gut microbiota abundance (genus Actinomyces id.423)	Gut microbiota abundance (genus Actinomyces id.423) || ||	9	136502572	0.0077	1.55e-06	25913	NicotineDenpendence	NicotineDenpendence	TRUE	0.000880739	25913	0.000163115	14306	TRUE	0.104444
rs138264203	G	A	G	A	0.0778	-0.0304892	0.1375	0.93837	ebi-a-GCST90016959	2	26855435	0.0402549	14306	0.417856	Gut microbiota abundance (genus Actinomyces id.423) || id:ebi-a-GCST90016959	Gut microbiota abundance (genus Actinomyces id.423)	Gut microbiota abundance (genus Actinomyces id.423) || ||	2	26855435	0.0161	1.29e-06	25913	NicotineDenpendence	NicotineDenpendence	TRUE	0.000900393	25913	4.01e-05	14306	TRUE	0.0229956
rs138544659	T	G	T	G	-0.0603	-0.00515644	0.6701	0.6302	ebi-a-GCST90016959	15	78900701	0.017373	14306	0.771074	Gut microbiota abundance (genus Actinomyces id.423) || id:ebi-a-GCST90016959	Gut microbiota abundance (genus Actinomyces id.423)	Gut microbiota abundance (genus Actinomyces id.423) || ||	15	78900701	0.0076	1.78e-15	25666	NicotineDenpendence	NicotineDenpendence	TRUE	0.00244692	25666	6.16e-06	14306	TRUE	6.59e-06
rs2058518	G	A	G	A	0.0363	0.00241576	0.68	0.3022	ebi-a-GCST90016959	7	8214451	0.0180823	14306	0.85523	Gut microbiota abundance (genus Actinomyces id.423) || id:ebi-a-GCST90016959	Gut microbiota abundance (genus Actinomyces id.423)	Gut microbiota abundance (genus Actinomyces id.423) || ||	7	8214451	0.0075	1.36e-06	21191	NicotineDenpendence	NicotineDenpendence	TRUE	0.00110433	21191	1.25e-06	14306	TRUE	0.00299066
rs7096546	C	G	C	G	0.0411	0.00441793	0.7188	0.92744	ebi-a-GCST90016959	10	115244062	0.0318595	14306	0.952576	Gut microbiota abundance (genus Actinomyces id.423) || id:ebi-a-GCST90016959	Gut microbiota abundance (genus Actinomyces id.423)	Gut microbiota abundance (genus Actinomyces id.423) || ||	10	115244062	0.0088	2.65e-06	25913	NicotineDenpendence	NicotineDenpendence	FALSE	0.000841141	25913	1.34e-06	14306	TRUE	0.00750279
rs875041	C	T	C	T	0.0353	0.0102486	0.519	0.6402	ebi-a-GCST90016959	20	31383530	0.0168692	14306	0.535531	Gut microbiota abundance (genus Actinomyces id.423) || id:ebi-a-GCST90016959	Gut microbiota abundance (genus Actinomyces id.423)	Gut microbiota abundance (genus Actinomyces id.423) || ||	20	31383530	0.0066	9.4e-08	25913	NicotineDenpendence	NicotineDenpendence	TRUE	0.0011028	25913	2.58e-05	14306	TRUE	0.00690296
rs9600255	G	A	G	A	0.0383	0.0204293	0.5506	0.2883	ebi-a-GCST90016959	13	74875648	0.0187359	14306	0.268497	Gut microbiota abundance (genus Actinomyces id.423) || id:ebi-a-GCST90016959	Gut microbiota abundance (genus Actinomyces id.423)	Gut microbiota abundance (genus Actinomyces id.423) || ||	13	74875648	0.0079	1.27e-06	25913	NicotineDenpendence	NicotineDenpendence	TRUE	0.000906286	25913	8.31e-05	14306	TRUE	0.0438351
rs9848605	C	T	C	T	0.0312	-0.0026675	0.4072	0.5239	ebi-a-GCST90016959	3	8546325	0.0164964	14306	0.886322	Gut microbiota abundance (genus Actinomyces id.423) || id:ebi-a-GCST90016959	Gut microbiota abundance (genus Actinomyces id.423)	Gut microbiota abundance (genus Actinomyces id.423) || ||	3	8546325	0.0066	2.06e-06	25913	NicotineDenpendence	NicotineDenpendence	TRUE	0.000861713	25913	1.83e-06	14306	TRUE	0.00716566
rs10868836	G	A	G	A	-0.0317	0.0212528	0.3907	0.5964	ebi-a-GCST90016960	9	73096408	0.0158555	14306	0.177609	Gut microbiota abundance (genus Adlercreutzia id.812) || id:ebi-a-GCST90016960	Gut microbiota abundance (genus Adlercreutzia id.812)	Gut microbiota abundance (genus Adlercreutzia id.812) || ||	9	73096408	0.0068	3.63e-06	25913	NicotineDenpendence	NicotineDenpendence	TRUE	0.000838016	25913	0.000125592	14306	TRUE	0.0883977
rs12130577	G	C	G	C	-0.0431	-0.0284364	0.2284	0.91153	ebi-a-GCST90016960	1	245915905	0.0276583	14306	0.255183	Gut microbiota abundance (genus Adlercreutzia id.812) || id:ebi-a-GCST90016960	Gut microbiota abundance (genus Adlercreutzia id.812)	Gut microbiota abundance (genus Adlercreutzia id.812) || ||	1	245915905	0.009	1.63e-06	25913	NicotineDenpendence	NicotineDenpendence	FALSE	0.000884303	25913	7.39e-05	14306	TRUE	0.0423229
rs12645181	C	T	C	T	-0.0486	0.0448216	0.2268	0.8449	ebi-a-GCST90016960	4	68765308	0.0213725	14306	0.0371766	Gut microbiota abundance (genus Adlercreutzia id.812) || id:ebi-a-GCST90016960	Gut microbiota abundance (genus Adlercreutzia id.812)	Gut microbiota abundance (genus Adlercreutzia id.812) || ||	4	68765308	0.0099	9.65e-07	25913	NicotineDenpendence	NicotineDenpendence	TRUE	0.000929211	25913	0.000307378	14306	TRUE	0.213505
rs13284520	A	C	A	C	0.0368	-0.0128437	0.6603	0.835	ebi-a-GCST90016960	9	136502572	0.0206041	14306	0.567334	Gut microbiota abundance (genus Adlercreutzia id.812) || id:ebi-a-GCST90016960	Gut microbiota abundance (genus Adlercreutzia id.812)	Gut microbiota abundance (genus Adlercreutzia id.812) || ||	9	136502572	0.0077	1.55e-06	25913	NicotineDenpendence	NicotineDenpendence	TRUE	0.000880739	25913	2.72e-05	14306	TRUE	0.0188006
rs138264203	G	A	G	A	0.0778	-0.0480089	0.1375	0.93837	ebi-a-GCST90016960	2	26855435	0.0379939	14306	0.214132	Gut microbiota abundance (genus Adlercreutzia id.812) || id:ebi-a-GCST90016960	Gut microbiota abundance (genus Adlercreutzia id.812)	Gut microbiota abundance (genus Adlercreutzia id.812) || ||	2	26855435	0.0161	1.29e-06	25913	NicotineDenpendence	NicotineDenpendence	TRUE	0.000900393	25913	0.000111612	14306	TRUE	0.061871
rs138544659	T	G	T	G	-0.0603	0.000981175	0.6701	0.6302	ebi-a-GCST90016960	15	78900701	0.0165226	14306	0.960595	Gut microbiota abundance (genus Adlercreutzia id.812) || id:ebi-a-GCST90016960	Gut microbiota abundance (genus Adlercreutzia id.812)	Gut microbiota abundance (genus Adlercreutzia id.812) || ||	15	78900701	0.0076	1.78e-15	25666	NicotineDenpendence	NicotineDenpendence	TRUE	0.00244692	25666	2.47e-07	14306	TRUE	2.64e-06
rs2058518	G	A	G	A	0.0363	-0.00742884	0.68	0.3022	ebi-a-GCST90016960	7	8214451	0.0172011	14306	0.63885	Gut microbiota abundance (genus Adlercreutzia id.812) || id:ebi-a-GCST90016960	Gut microbiota abundance (genus Adlercreutzia id.812)	Gut microbiota abundance (genus Adlercreutzia id.812) || ||	7	8214451	0.0075	1.36e-06	21191	NicotineDenpendence	NicotineDenpendence	TRUE	0.00110433	21191	1.3e-05	14306	TRUE	0.006177
rs7096546	C	G	C	G	0.0411	-0.011795	0.7188	0.92744	ebi-a-GCST90016960	10	115244062	0.0304722	14306	0.747717	Gut microbiota abundance (genus Adlercreutzia id.812) || id:ebi-a-GCST90016960	Gut microbiota abundance (genus Adlercreutzia id.812)	Gut microbiota abundance (genus Adlercreutzia id.812) || ||	10	115244062	0.0088	2.65e-06	25913	NicotineDenpendence	NicotineDenpendence	FALSE	0.000841141	25913	1.05e-05	14306	TRUE	0.0133506
rs875041	C	T	C	T	0.0353	-0.00823792	0.519	0.6402	ebi-a-GCST90016960	20	31383530	0.0159923	14306	0.63829	Gut microbiota abundance (genus Adlercreutzia id.812) || id:ebi-a-GCST90016960	Gut microbiota abundance (genus Adlercreutzia id.812)	Gut microbiota abundance (genus Adlercreutzia id.812) || ||	20	31383530	0.0066	9.4e-08	25913	NicotineDenpendence	NicotineDenpendence	TRUE	0.0011028	25913	1.86e-05	14306	TRUE	0.00550885
rs9600255	G	A	G	A	0.0383	0.00616869	0.5506	0.2883	ebi-a-GCST90016960	13	74875648	0.0177998	14306	0.732592	Gut microbiota abundance (genus Adlercreutzia id.812) || id:ebi-a-GCST90016960	Gut microbiota abundance (genus Adlercreutzia id.812)	Gut microbiota abundance (genus Adlercreutzia id.812) || ||	13	74875648	0.0079	1.27e-06	25913	NicotineDenpendence	NicotineDenpendence	TRUE	0.000906286	25913	8.4e-06	14306	TRUE	0.00898315
rs9848605	C	T	C	T	0.0312	0.0112165	0.4072	0.5239	ebi-a-GCST90016960	3	8546325	0.0156871	14306	0.478566	Gut microbiota abundance (genus Adlercreutzia id.812) || id:ebi-a-GCST90016960	Gut microbiota abundance (genus Adlercreutzia id.812)	Gut microbiota abundance (genus Adlercreutzia id.812) || ||	3	8546325	0.0066	2.06e-06	25913	NicotineDenpendence	NicotineDenpendence	TRUE	0.000861713	25913	3.57e-05	14306	TRUE	0.024773
rs10868836	G	A	G	A	-0.0317	0.00222063	0.3907	0.5964	ebi-a-GCST90016961	9	73096408	0.0132347	14306	0.891815	Gut microbiota abundance (genus Akkermansia id.4037) || id:ebi-a-GCST90016961	Gut microbiota abundance (genus Akkermansia id.4037)	Gut microbiota abundance (genus Akkermansia id.4037) || ||	9	73096408	0.0068	3.63e-06	25913	NicotineDenpendence	NicotineDenpendence	TRUE	0.000838016	25913	1.97e-06	14306	TRUE	0.00816645
rs12130577	G	C	G	C	-0.0431	0.0152418	0.2284	0.91153	ebi-a-GCST90016961	1	245915905	0.0231247	14306	0.538474	Gut microbiota abundance (genus Akkermansia id.4037) || id:ebi-a-GCST90016961	Gut microbiota abundance (genus Akkermansia id.4037)	Gut microbiota abundance (genus Akkermansia id.4037) || ||	1	245915905	0.009	1.63e-06	25913	NicotineDenpendence	NicotineDenpendence	FALSE	0.000884303	25913	3.04e-05	14306	TRUE	0.0199907
rs12645181	C	T	C	T	-0.0486	-0.00154684	0.2268	0.8449	ebi-a-GCST90016961	4	68765308	0.0176792	14306	0.931751	Gut microbiota abundance (genus Akkermansia id.4037) || id:ebi-a-GCST90016961	Gut microbiota abundance (genus Akkermansia id.4037)	Gut microbiota abundance (genus Akkermansia id.4037) || ||	4	68765308	0.0099	9.65e-07	25913	NicotineDenpendence	NicotineDenpendence	TRUE	0.000929211	25913	5.35e-07	14306	TRUE	0.00427675
rs13284520	A	C	A	C	0.0368	0.00589448	0.6603	0.835	ebi-a-GCST90016961	9	136502572	0.0172935	14306	0.751773	Gut microbiota abundance (genus Akkermansia id.4037) || id:ebi-a-GCST90016961	Gut microbiota abundance (genus Akkermansia id.4037)	Gut microbiota abundance (genus Akkermansia id.4037) || ||	9	136502572	0.0077	1.55e-06	25913	NicotineDenpendence	NicotineDenpendence	TRUE	0.000880739	25913	8.12e-06	14306	TRUE	0.00998878
rs138264203	G	A	G	A	0.0778	0.0688314	0.1375	0.93837	ebi-a-GCST90016961	2	26855435	0.0318575	14306	0.034582	Gut microbiota abundance (genus Akkermansia id.4037) || id:ebi-a-GCST90016961	Gut microbiota abundance (genus Akkermansia id.4037)	Gut microbiota abundance (genus Akkermansia id.4037) || ||	2	26855435	0.0161	1.29e-06	25913	NicotineDenpendence	NicotineDenpendence	TRUE	0.000900393	25913	0.00032625	14306	TRUE	0.251259
rs138544659	T	G	T	G	-0.0603	-0.0250498	0.6701	0.6302	ebi-a-GCST90016961	15	78900701	0.0138605	14306	0.0698409	Gut microbiota abundance (genus Akkermansia id.4037) || id:ebi-a-GCST90016961	Gut microbiota abundance (genus Akkermansia id.4037)	Gut microbiota abundance (genus Akkermansia id.4037) || ||	15	78900701	0.0076	1.78e-15	25666	NicotineDenpendence	NicotineDenpendence	TRUE	0.00244692	25666	0.000228294	14306	TRUE	0.000979531
rs2058518	G	A	G	A	0.0363	-0.00787193	0.68	0.3022	ebi-a-GCST90016961	7	8214451	0.0144082	14306	0.555469	Gut microbiota abundance (genus Akkermansia id.4037) || id:ebi-a-GCST90016961	Gut microbiota abundance (genus Akkermansia id.4037)	Gut microbiota abundance (genus Akkermansia id.4037) || ||	7	8214451	0.0075	1.36e-06	21191	NicotineDenpendence	NicotineDenpendence	TRUE	0.00110433	21191	2.09e-05	14306	TRUE	0.00805411
rs7096546	C	G	C	G	0.0411	-0.0208619	0.7188	0.92744	ebi-a-GCST90016961	10	115244062	0.0234596	14306	0.243893	Gut microbiota abundance (genus Akkermansia id.4037) || id:ebi-a-GCST90016961	Gut microbiota abundance (genus Akkermansia id.4037)	Gut microbiota abundance (genus Akkermansia id.4037) || ||	10	115244062	0.0088	2.65e-06	25913	NicotineDenpendence	NicotineDenpendence	FALSE	0.000841141	25913	5.53e-05	14306	TRUE	0.0383413
rs875041	C	T	C	T	0.0353	-0.00780767	0.519	0.6402	ebi-a-GCST90016961	20	31383530	0.0133355	14306	0.546948	Gut microbiota abundance (genus Akkermansia id.4037) || id:ebi-a-GCST90016961	Gut microbiota abundance (genus Akkermansia id.4037)	Gut microbiota abundance (genus Akkermansia id.4037) || ||	20	31383530	0.0066	9.4e-08	25913	NicotineDenpendence	NicotineDenpendence	TRUE	0.0011028	25913	2.4e-05	14306	TRUE	0.00654418
rs9600255	G	A	G	A	0.0383	0.0159623	0.5506	0.2883	ebi-a-GCST90016961	13	74875648	0.0147406	14306	0.275757	Gut microbiota abundance (genus Akkermansia id.4037) || id:ebi-a-GCST90016961	Gut microbiota abundance (genus Akkermansia id.4037)	Gut microbiota abundance (genus Akkermansia id.4037) || ||	13	74875648	0.0079	1.27e-06	25913	NicotineDenpendence	NicotineDenpendence	TRUE	0.000906286	25913	8.2e-05	14306	TRUE	0.0432088
rs9848605	C	T	C	T	0.0312	0.00436216	0.4072	0.5239	ebi-a-GCST90016961	3	8546325	0.0132504	14306	0.667495	Gut microbiota abundance (genus Akkermansia id.4037) || id:ebi-a-GCST90016961	Gut microbiota abundance (genus Akkermansia id.4037)	Gut microbiota abundance (genus Akkermansia id.4037) || ||	3	8546325	0.0066	2.06e-06	25913	NicotineDenpendence	NicotineDenpendence	TRUE	0.000861713	25913	7.58e-06	14306	TRUE	0.0106312
rs10868836	G	A	G	A	-0.0317	-0.00425549	0.3907	0.5964	ebi-a-GCST90016962	9	73096408	0.0109266	14306	0.752302	Gut microbiota abundance (genus Alistipes id.968) || id:ebi-a-GCST90016962	Gut microbiota abundance (genus Alistipes id.968)	Gut microbiota abundance (genus Alistipes id.968) || ||	9	73096408	0.0068	3.63e-06	25913	NicotineDenpendence	NicotineDenpendence	TRUE	0.000838016	25913	1.06e-05	14306	TRUE	0.0136182
rs12130577	G	C	G	C	-0.0431	0.0445548	0.2284	0.91153	ebi-a-GCST90016962	1	245915905	0.019189	14306	0.0298415	Gut microbiota abundance (genus Alistipes id.968) || id:ebi-a-GCST90016962	Gut microbiota abundance (genus Alistipes id.968)	Gut microbiota abundance (genus Alistipes id.968) || ||	1	245915905	0.009	1.63e-06	25913	NicotineDenpendence	NicotineDenpendence	FALSE	0.000884303	25913	0.000376759	14306	TRUE	0.321207
rs12645181	C	T	C	T	-0.0486	-0.0128617	0.2268	0.8449	ebi-a-GCST90016962	4	68765308	0.0144491	14306	0.355467	Gut microbiota abundance (genus Alistipes id.968) || id:ebi-a-GCST90016962	Gut microbiota abundance (genus Alistipes id.968)	Gut microbiota abundance (genus Alistipes id.968) || ||	4	68765308	0.0099	9.65e-07	25913	NicotineDenpendence	NicotineDenpendence	TRUE	0.000929211	25913	5.54e-05	14306	TRUE	0.0269153
rs13284520	A	C	A	C	0.0368	-0.00284663	0.6603	0.835	ebi-a-GCST90016962	9	136502572	0.0142535	14306	0.893359	Gut microbiota abundance (genus Alistipes id.968) || id:ebi-a-GCST90016962	Gut microbiota abundance (genus Alistipes id.968)	Gut microbiota abundance (genus Alistipes id.968) || ||	9	136502572	0.0077	1.55e-06	25913	NicotineDenpendence	NicotineDenpendence	TRUE	0.000880739	25913	2.79e-06	14306	TRUE	0.00715588
rs138264203	G	A	G	A	0.0778	0.00695763	0.1375	0.93837	ebi-a-GCST90016962	2	26855435	0.0272994	14306	0.842436	Gut microbiota abundance (genus Alistipes id.968) || id:ebi-a-GCST90016962	Gut microbiota abundance (genus Alistipes id.968)	Gut microbiota abundance (genus Alistipes id.968) || ||	2	26855435	0.0161	1.29e-06	25913	NicotineDenpendence	NicotineDenpendence	TRUE	0.000900393	25913	4.54e-06	14306	TRUE	0.00743123
rs138544659	T	G	T	G	-0.0603	0.0047999	0.6701	0.6302	ebi-a-GCST90016962	15	78900701	0.01139	14306	0.661528	Gut microbiota abundance (genus Alistipes id.968) || id:ebi-a-GCST90016962	Gut microbiota abundance (genus Alistipes id.968)	Gut microbiota abundance (genus Alistipes id.968) || ||	15	78900701	0.0076	1.78e-15	25666	NicotineDenpendence	NicotineDenpendence	TRUE	0.00244692	25666	1.24e-05	14306	TRUE	1.05e-05
rs2058518	G	A	G	A	0.0363	-0.00084227	0.68	0.3022	ebi-a-GCST90016962	7	8214451	0.0119179	14306	0.962586	Gut microbiota abundance (genus Alistipes id.968) || id:ebi-a-GCST90016962	Gut microbiota abundance (genus Alistipes id.968)	Gut microbiota abundance (genus Alistipes id.968) || ||	7	8214451	0.0075	1.36e-06	21191	NicotineDenpendence	NicotineDenpendence	TRUE	0.00110433	21191	3.49e-07	14306	TRUE	0.00255025
rs7096546	C	G	C	G	0.0411	-0.0413567	0.7188	0.92744	ebi-a-GCST90016962	10	115244062	0.0188598	14306	0.0264533	Gut microbiota abundance (genus Alistipes id.968) || id:ebi-a-GCST90016962	Gut microbiota abundance (genus Alistipes id.968)	Gut microbiota abundance (genus Alistipes id.968) || ||	10	115244062	0.0088	2.65e-06	25913	NicotineDenpendence	NicotineDenpendence	FALSE	0.000841141	25913	0.000336058	14306	TRUE	0.305392
rs875041	C	T	C	T	0.0353	-0.0256524	0.519	0.6402	ebi-a-GCST90016962	20	31383530	0.0109499	14306	0.0193304	Gut microbiota abundance (genus Alistipes id.968) || id:ebi-a-GCST90016962	Gut microbiota abundance (genus Alistipes id.968)	Gut microbiota abundance (genus Alistipes id.968) || ||	20	31383530	0.0066	9.4e-08	25913	NicotineDenpendence	NicotineDenpendence	TRUE	0.0011028	25913	0.000383541	14306	TRUE	0.190588
rs9600255	G	A	G	A	0.0383	0.00793879	0.5506	0.2883	ebi-a-GCST90016962	13	74875648	0.012093	14306	0.54335	Gut microbiota abundance (genus Alistipes id.968) || id:ebi-a-GCST90016962	Gut microbiota abundance (genus Alistipes id.968)	Gut microbiota abundance (genus Alistipes id.968) || ||	13	74875648	0.0079	1.27e-06	25913	NicotineDenpendence	NicotineDenpendence	TRUE	0.000906286	25913	3.01e-05	14306	TRUE	0.0180819
rs9848605	C	T	C	T	0.0312	-0.00590619	0.4072	0.5239	ebi-a-GCST90016962	3	8546325	0.0110123	14306	0.552114	Gut microbiota abundance (genus Alistipes id.968) || id:ebi-a-GCST90016962	Gut microbiota abundance (genus Alistipes id.968)	Gut microbiota abundance (genus Alistipes id.968) || ||	3	8546325	0.0066	2.06e-06	25913	NicotineDenpendence	NicotineDenpendence	TRUE	0.000861713	25913	2.01e-05	14306	TRUE	0.0169243
rs10868836	G	A	G	A	-0.0317	0.0403599	0.3907	0.5964	ebi-a-GCST90016963	9	73096408	0.0257243	14306	0.126722	Gut microbiota abundance (genus Allisonella id.2174) || id:ebi-a-GCST90016963	Gut microbiota abundance (genus Allisonella id.2174)	Gut microbiota abundance (genus Allisonella id.2174) || ||	9	73096408	0.0068	3.63e-06	25913	NicotineDenpendence	NicotineDenpendence	TRUE	0.000838016	25913	0.00017206	14306	TRUE	0.128389
rs12645181	C	T	C	T	-0.0486	0.0243491	0.2268	0.8449	ebi-a-GCST90016963	4	68765308	0.0331088	14306	0.364956	Gut microbiota abundance (genus Allisonella id.2174) || id:ebi-a-GCST90016963	Gut microbiota abundance (genus Allisonella id.2174)	Gut microbiota abundance (genus Allisonella id.2174) || ||	4	68765308	0.0099	9.65e-07	25913	NicotineDenpendence	NicotineDenpendence	TRUE	0.000929211	25913	3.78e-05	14306	TRUE	0.0194432
rs13284520	A	C	A	C	0.0368	-0.00726175	0.6603	0.835	ebi-a-GCST90016963	9	136502572	0.0335466	14306	0.823862	Gut microbiota abundance (genus Allisonella id.2174) || id:ebi-a-GCST90016963	Gut microbiota abundance (genus Allisonella id.2174)	Gut microbiota abundance (genus Allisonella id.2174) || ||	9	136502572	0.0077	1.55e-06	25913	NicotineDenpendence	NicotineDenpendence	TRUE	0.000880739	25913	3.28e-06	14306	TRUE	0.00744945
rs138544659	T	G	T	G	-0.0603	0.0505097	0.6701	0.6302	ebi-a-GCST90016963	15	78900701	0.0266358	14306	0.0596774	Gut microbiota abundance (genus Allisonella id.2174) || id:ebi-a-GCST90016963	Gut microbiota abundance (genus Allisonella id.2174)	Gut microbiota abundance (genus Allisonella id.2174) || ||	15	78900701	0.0076	1.78e-15	25666	NicotineDenpendence	NicotineDenpendence	TRUE	0.00244692	25666	0.000251334	14306	TRUE	0.00125968
rs2058518	G	A	G	A	0.0363	-0.0182441	0.68	0.3022	ebi-a-GCST90016963	7	8214451	0.0280731	14306	0.52669	Gut microbiota abundance (genus Allisonella id.2174) || id:ebi-a-GCST90016963	Gut microbiota abundance (genus Allisonella id.2174)	Gut microbiota abundance (genus Allisonella id.2174) || ||	7	8214451	0.0075	1.36e-06	21191	NicotineDenpendence	NicotineDenpendence	TRUE	0.00110433	21191	2.95e-05	14306	TRUE	0.0101756
rs7096546	C	G	C	G	0.0411	0.00943007	0.7188	0.92744	ebi-a-GCST90016963	10	115244062	0.0426272	14306	0.613999	Gut microbiota abundance (genus Allisonella id.2174) || id:ebi-a-GCST90016963	Gut microbiota abundance (genus Allisonella id.2174)	Gut microbiota abundance (genus Allisonella id.2174) || ||	10	115244062	0.0088	2.65e-06	25913	NicotineDenpendence	NicotineDenpendence	FALSE	0.000841141	25913	3.42e-06	14306	TRUE	0.00912326
rs875041	C	T	C	T	0.0353	0.00437653	0.519	0.6402	ebi-a-GCST90016963	20	31383530	0.0256125	14306	0.861113	Gut microbiota abundance (genus Allisonella id.2174) || id:ebi-a-GCST90016963	Gut microbiota abundance (genus Allisonella id.2174)	Gut microbiota abundance (genus Allisonella id.2174) || ||	20	31383530	0.0066	9.4e-08	25913	NicotineDenpendence	NicotineDenpendence	TRUE	0.0011028	25913	2.04e-06	14306	TRUE	0.00227338
rs9600255	G	A	G	A	0.0383	-0.0501362	0.5506	0.2883	ebi-a-GCST90016963	13	74875648	0.0284034	14306	0.0779327	Gut microbiota abundance (genus Allisonella id.2174) || id:ebi-a-GCST90016963	Gut microbiota abundance (genus Allisonella id.2174)	Gut microbiota abundance (genus Allisonella id.2174) || ||	13	74875648	0.0079	1.27e-06	25913	NicotineDenpendence	NicotineDenpendence	TRUE	0.000906286	25913	0.000217776	14306	TRUE	0.140457
rs9848605	C	T	C	T	0.0312	-0.00877225	0.4072	0.5239	ebi-a-GCST90016963	3	8546325	0.0256003	14306	0.783228	Gut microbiota abundance (genus Allisonella id.2174) || id:ebi-a-GCST90016963	Gut microbiota abundance (genus Allisonella id.2174)	Gut microbiota abundance (genus Allisonella id.2174) || ||	3	8546325	0.0066	2.06e-06	25913	NicotineDenpendence	NicotineDenpendence	TRUE	0.000861713	25913	8.21e-06	14306	TRUE	0.0109655
rs10868836	G	A	G	A	-0.0317	0.00671313	0.3907	0.5964	ebi-a-GCST90016964	9	73096408	0.0267246	14306	0.841697	Gut microbiota abundance (genus Alloprevotella id.961) || id:ebi-a-GCST90016964	Gut microbiota abundance (genus Alloprevotella id.961)	Gut microbiota abundance (genus Alloprevotella id.961) || ||	9	73096408	0.0068	3.63e-06	25913	NicotineDenpendence	NicotineDenpendence	TRUE	0.000838016	25913	4.41e-06	14306	TRUE	0.00993278
rs12645181	C	T	C	T	-0.0486	0.00971891	0.2268	0.8449	ebi-a-GCST90016964	4	68765308	0.03407	14306	0.764182	Gut microbiota abundance (genus Alloprevotella id.961) || id:ebi-a-GCST90016964	Gut microbiota abundance (genus Alloprevotella id.961)	Gut microbiota abundance (genus Alloprevotella id.961) || ||	4	68765308	0.0099	9.65e-07	25913	NicotineDenpendence	NicotineDenpendence	TRUE	0.000929211	25913	5.69e-06	14306	TRUE	0.00697048
rs13284520	A	C	A	C	0.0368	0.0353168	0.6603	0.835	ebi-a-GCST90016964	9	136502572	0.0349397	14306	0.284484	Gut microbiota abundance (genus Alloprevotella id.961) || id:ebi-a-GCST90016964	Gut microbiota abundance (genus Alloprevotella id.961)	Gut microbiota abundance (genus Alloprevotella id.961) || ||	9	136502572	0.0077	1.55e-06	25913	NicotineDenpendence	NicotineDenpendence	TRUE	0.000880739	25913	7.14e-05	14306	TRUE	0.0415014
rs138544659	T	G	T	G	-0.0603	-0.000669376	0.6701	0.6302	ebi-a-GCST90016964	15	78900701	0.0276637	14306	0.995034	Gut microbiota abundance (genus Alloprevotella id.961) || id:ebi-a-GCST90016964	Gut microbiota abundance (genus Alloprevotella id.961)	Gut microbiota abundance (genus Alloprevotella id.961) || ||	15	78900701	0.0076	1.78e-15	25666	NicotineDenpendence	NicotineDenpendence	TRUE	0.00244692	25666	4.09e-08	14306	TRUE	2.3e-06
rs2058518	G	A	G	A	0.0363	0.0316831	0.68	0.3022	ebi-a-GCST90016964	7	8214451	0.0294855	14306	0.307658	Gut microbiota abundance (genus Alloprevotella id.961) || id:ebi-a-GCST90016964	Gut microbiota abundance (genus Alloprevotella id.961)	Gut microbiota abundance (genus Alloprevotella id.961) || ||	7	8214451	0.0075	1.36e-06	21191	NicotineDenpendence	NicotineDenpendence	TRUE	0.00110433	21191	8.07e-05	14306	TRUE	0.0249798
rs7096546	C	G	C	G	0.0411	-0.031625	0.7188	0.92744	ebi-a-GCST90016964	10	115244062	0.040363	14306	0.565132	Gut microbiota abundance (genus Alloprevotella id.961) || id:ebi-a-GCST90016964	Gut microbiota abundance (genus Alloprevotella id.961)	Gut microbiota abundance (genus Alloprevotella id.961) || ||	10	115244062	0.0088	2.65e-06	25913	NicotineDenpendence	NicotineDenpendence	FALSE	0.000841141	25913	4.29e-05	14306	TRUE	0.0310781
rs10868836	G	A	G	A	-0.0317	0.0108992	0.3907	0.5964	ebi-a-GCST90016965	9	73096408	0.0202511	14306	0.5541	Gut microbiota abundance (genus Anaerofilum id.2053) || id:ebi-a-GCST90016965	Gut microbiota abundance (genus Anaerofilum id.2053)	Gut microbiota abundance (genus Anaerofilum id.2053) || ||	9	73096408	0.0068	3.63e-06	25913	NicotineDenpendence	NicotineDenpendence	TRUE	0.000838016	25913	2.03e-05	14306	TRUE	0.0188851
rs12130577	G	C	G	C	-0.0431	0.0333198	0.2284	0.91153	ebi-a-GCST90016965	1	245915905	0.0356722	14306	0.426821	Gut microbiota abundance (genus Anaerofilum id.2053) || id:ebi-a-GCST90016965	Gut microbiota abundance (genus Anaerofilum id.2053)	Gut microbiota abundance (genus Anaerofilum id.2053) || ||	1	245915905	0.009	1.63e-06	25913	NicotineDenpendence	NicotineDenpendence	FALSE	0.000884303	25913	6.1e-05	14306	TRUE	0.0352181
rs12645181	C	T	C	T	-0.0486	-0.0130834	0.2268	0.8449	ebi-a-GCST90016965	4	68765308	0.0272177	14306	0.589225	Gut microbiota abundance (genus Anaerofilum id.2053) || id:ebi-a-GCST90016965	Gut microbiota abundance (genus Anaerofilum id.2053)	Gut microbiota abundance (genus Anaerofilum id.2053) || ||	4	68765308	0.0099	9.65e-07	25913	NicotineDenpendence	NicotineDenpendence	TRUE	0.000929211	25913	1.62e-05	14306	TRUE	0.0110414
rs13284520	A	C	A	C	0.0368	0.0140692	0.6603	0.835	ebi-a-GCST90016965	9	136502572	0.0264416	14306	0.563268	Gut microbiota abundance (genus Anaerofilum id.2053) || id:ebi-a-GCST90016965	Gut microbiota abundance (genus Anaerofilum id.2053)	Gut microbiota abundance (genus Anaerofilum id.2053) || ||	9	136502572	0.0077	1.55e-06	25913	NicotineDenpendence	NicotineDenpendence	TRUE	0.000880739	25913	1.98e-05	14306	TRUE	0.0154048
rs138544659	T	G	T	G	-0.0603	-0.00985527	0.6701	0.6302	ebi-a-GCST90016965	15	78900701	0.0210862	14306	0.656943	Gut microbiota abundance (genus Anaerofilum id.2053) || id:ebi-a-GCST90016965	Gut microbiota abundance (genus Anaerofilum id.2053)	Gut microbiota abundance (genus Anaerofilum id.2053) || ||	15	78900701	0.0076	1.78e-15	25666	NicotineDenpendence	NicotineDenpendence	TRUE	0.00244692	25666	1.53e-05	14306	TRUE	1.24e-05
rs2058518	G	A	G	A	0.0363	0.000434158	0.68	0.3022	ebi-a-GCST90016965	7	8214451	0.021987	14306	0.981897	Gut microbiota abundance (genus Anaerofilum id.2053) || id:ebi-a-GCST90016965	Gut microbiota abundance (genus Anaerofilum id.2053)	Gut microbiota abundance (genus Anaerofilum id.2053) || ||	7	8214451	0.0075	1.36e-06	21191	NicotineDenpendence	NicotineDenpendence	TRUE	0.00110433	21191	2.73e-08	14306	TRUE	0.00223817
rs7096546	C	G	C	G	0.0411	0.000620288	0.7188	0.92744	ebi-a-GCST90016965	10	115244062	0.0381146	14306	0.980125	Gut microbiota abundance (genus Anaerofilum id.2053) || id:ebi-a-GCST90016965	Gut microbiota abundance (genus Anaerofilum id.2053)	Gut microbiota abundance (genus Anaerofilum id.2053) || ||	10	115244062	0.0088	2.65e-06	25913	NicotineDenpendence	NicotineDenpendence	FALSE	0.000841141	25913	1.85e-08	14306	TRUE	0.00557293
rs875041	C	T	C	T	0.0353	-0.0316197	0.519	0.6402	ebi-a-GCST90016965	20	31383530	0.0204521	14306	0.119016	Gut microbiota abundance (genus Anaerofilum id.2053) || id:ebi-a-GCST90016965	Gut microbiota abundance (genus Anaerofilum id.2053)	Gut microbiota abundance (genus Anaerofilum id.2053) || ||	20	31383530	0.0066	9.4e-08	25913	NicotineDenpendence	NicotineDenpendence	TRUE	0.0011028	25913	0.000167074	14306	TRUE	0.051389
rs9600255	G	A	G	A	0.0383	-0.0318366	0.5506	0.2883	ebi-a-GCST90016965	13	74875648	0.0227665	14306	0.153962	Gut microbiota abundance (genus Anaerofilum id.2053) || id:ebi-a-GCST90016965	Gut microbiota abundance (genus Anaerofilum id.2053)	Gut microbiota abundance (genus Anaerofilum id.2053) || ||	13	74875648	0.0079	1.27e-06	25913	NicotineDenpendence	NicotineDenpendence	TRUE	0.000906286	25913	0.000136692	14306	TRUE	0.0769865
rs9848605	C	T	C	T	0.0312	0.00910006	0.4072	0.5239	ebi-a-GCST90016965	3	8546325	0.0201427	14306	0.662866	Gut microbiota abundance (genus Anaerofilum id.2053) || id:ebi-a-GCST90016965	Gut microbiota abundance (genus Anaerofilum id.2053)	Gut microbiota abundance (genus Anaerofilum id.2053) || ||	3	8546325	0.0066	2.06e-06	25913	NicotineDenpendence	NicotineDenpendence	TRUE	0.000861713	25913	1.43e-05	14306	TRUE	0.0140411
rs10868836	G	A	G	A	-0.0317	0.0174857	0.3907	0.5964	ebi-a-GCST90016966	9	73096408	0.0111412	14306	0.12968	Gut microbiota abundance (genus Anaerostipes id.1991) || id:ebi-a-GCST90016966	Gut microbiota abundance (genus Anaerostipes id.1991)	Gut microbiota abundance (genus Anaerostipes id.1991) || ||	9	73096408	0.0068	3.63e-06	25913	NicotineDenpendence	NicotineDenpendence	TRUE	0.000838016	25913	0.000172175	14306	TRUE	0.128494
rs12130577	G	C	G	C	-0.0431	0.0186911	0.2284	0.91153	ebi-a-GCST90016966	1	245915905	0.0195637	14306	0.397879	Gut microbiota abundance (genus Anaerostipes id.1991) || id:ebi-a-GCST90016966	Gut microbiota abundance (genus Anaerostipes id.1991)	Gut microbiota abundance (genus Anaerostipes id.1991) || ||	1	245915905	0.009	1.63e-06	25913	NicotineDenpendence	NicotineDenpendence	FALSE	0.000884303	25913	6.38e-05	14306	TRUE	0.0367337
rs12645181	C	T	C	T	-0.0486	-0.00244193	0.2268	0.8449	ebi-a-GCST90016966	4	68765308	0.0147059	14306	0.829844	Gut microbiota abundance (genus Anaerostipes id.1991) || id:ebi-a-GCST90016966	Gut microbiota abundance (genus Anaerostipes id.1991)	Gut microbiota abundance (genus Anaerostipes id.1991) || ||	4	68765308	0.0099	9.65e-07	25913	NicotineDenpendence	NicotineDenpendence	TRUE	0.000929211	25913	1.93e-06	14306	TRUE	0.00520703
rs13284520	A	C	A	C	0.0368	0.00995677	0.6603	0.835	ebi-a-GCST90016966	9	136502572	0.0145312	14306	0.483129	Gut microbiota abundance (genus Anaerostipes id.1991) || id:ebi-a-GCST90016966	Gut microbiota abundance (genus Anaerostipes id.1991)	Gut microbiota abundance (genus Anaerostipes id.1991) || ||	9	136502572	0.0077	1.55e-06	25913	NicotineDenpendence	NicotineDenpendence	TRUE	0.000880739	25913	3.28e-05	14306	TRUE	0.0214583
rs138264203	G	A	G	A	0.0778	-0.0201605	0.1375	0.93837	ebi-a-GCST90016966	2	26855435	0.0270633	14306	0.449211	Gut microbiota abundance (genus Anaerostipes id.1991) || id:ebi-a-GCST90016966	Gut microbiota abundance (genus Anaerostipes id.1991)	Gut microbiota abundance (genus Anaerostipes id.1991) || ||	2	26855435	0.0161	1.29e-06	25913	NicotineDenpendence	NicotineDenpendence	TRUE	0.000900393	25913	3.88e-05	14306	TRUE	0.0224002
rs138544659	T	G	T	G	-0.0603	0.016539	0.6701	0.6302	ebi-a-GCST90016966	15	78900701	0.0116159	14306	0.151317	Gut microbiota abundance (genus Anaerostipes id.1991) || id:ebi-a-GCST90016966	Gut microbiota abundance (genus Anaerostipes id.1991)	Gut microbiota abundance (genus Anaerostipes id.1991) || ||	15	78900701	0.0076	1.78e-15	25666	NicotineDenpendence	NicotineDenpendence	TRUE	0.00244692	25666	0.000141708	14306	TRUE	0.000313871
rs2058518	G	A	G	A	0.0363	-0.00264694	0.68	0.3022	ebi-a-GCST90016966	7	8214451	0.012156	14306	0.825373	Gut microbiota abundance (genus Anaerostipes id.1991) || id:ebi-a-GCST90016966	Gut microbiota abundance (genus Anaerostipes id.1991)	Gut microbiota abundance (genus Anaerostipes id.1991) || ||	7	8214451	0.0075	1.36e-06	21191	NicotineDenpendence	NicotineDenpendence	TRUE	0.00110433	21191	3.31e-06	14306	TRUE	0.00368805
rs7096546	C	G	C	G	0.0411	0.023994	0.7188	0.92744	ebi-a-GCST90016966	10	115244062	0.0190369	14306	0.266979	Gut microbiota abundance (genus Anaerostipes id.1991) || id:ebi-a-GCST90016966	Gut microbiota abundance (genus Anaerostipes id.1991)	Gut microbiota abundance (genus Anaerostipes id.1991) || ||	10	115244062	0.0088	2.65e-06	25913	NicotineDenpendence	NicotineDenpendence	FALSE	0.000841141	25913	0.000111047	14306	TRUE	0.0761774
rs875041	C	T	C	T	0.0353	0.0133593	0.519	0.6402	ebi-a-GCST90016966	20	31383530	0.0111599	14306	0.225397	Gut microbiota abundance (genus Anaerostipes id.1991) || id:ebi-a-GCST90016966	Gut microbiota abundance (genus Anaerostipes id.1991)	Gut microbiota abundance (genus Anaerostipes id.1991) || ||	20	31383530	0.0066	9.4e-08	25913	NicotineDenpendence	NicotineDenpendence	TRUE	0.0011028	25913	0.000100172	14306	TRUE	0.0258609
rs9600255	G	A	G	A	0.0383	0.00516019	0.5506	0.2883	ebi-a-GCST90016966	13	74875648	0.0122948	14306	0.696994	Gut microbiota abundance (genus Anaerostipes id.1991) || id:ebi-a-GCST90016966	Gut microbiota abundance (genus Anaerostipes id.1991)	Gut microbiota abundance (genus Anaerostipes id.1991) || ||	13	74875648	0.0079	1.27e-06	25913	NicotineDenpendence	NicotineDenpendence	TRUE	0.000906286	25913	1.23e-05	14306	TRUE	0.0106498
rs9848605	C	T	C	T	0.0312	0.0101845	0.4072	0.5239	ebi-a-GCST90016966	3	8546325	0.011239	14306	0.34309	Gut microbiota abundance (genus Anaerostipes id.1991) || id:ebi-a-GCST90016966	Gut microbiota abundance (genus Anaerostipes id.1991)	Gut microbiota abundance (genus Anaerostipes id.1991) || ||	3	8546325	0.0066	2.06e-06	25913	NicotineDenpendence	NicotineDenpendence	TRUE	0.000861713	25913	5.74e-05	14306	TRUE	0.0364843
rs10868836	G	A	G	A	-0.0317	-0.00743981	0.3907	0.5964	ebi-a-GCST90016967	9	73096408	0.0112418	14306	0.484515	Gut microbiota abundance (genus Anaerotruncus id.2054) || id:ebi-a-GCST90016967	Gut microbiota abundance (genus Anaerotruncus id.2054)	Gut microbiota abundance (genus Anaerotruncus id.2054) || ||	9	73096408	0.0068	3.63e-06	25913	NicotineDenpendence	NicotineDenpendence	TRUE	0.000838016	25913	3.06e-05	14306	TRUE	0.0245388
rs12130577	G	C	G	C	-0.0431	0.0145188	0.2284	0.91153	ebi-a-GCST90016967	1	245915905	0.0197162	14306	0.46237	Gut microbiota abundance (genus Anaerotruncus id.2054) || id:ebi-a-GCST90016967	Gut microbiota abundance (genus Anaerotruncus id.2054)	Gut microbiota abundance (genus Anaerotruncus id.2054) || ||	1	245915905	0.009	1.63e-06	25913	NicotineDenpendence	NicotineDenpendence	FALSE	0.000884303	25913	3.79e-05	14306	TRUE	0.0235435
rs12645181	C	T	C	T	-0.0486	-0.0048035	0.2268	0.8449	ebi-a-GCST90016967	4	68765308	0.0149115	14306	0.816214	Gut microbiota abundance (genus Anaerotruncus id.2054) || id:ebi-a-GCST90016967	Gut microbiota abundance (genus Anaerotruncus id.2054)	Gut microbiota abundance (genus Anaerotruncus id.2054) || ||	4	68765308	0.0099	9.65e-07	25913	NicotineDenpendence	NicotineDenpendence	TRUE	0.000929211	25913	7.25e-06	14306	TRUE	0.00761553
rs13284520	A	C	A	C	0.0368	-0.0264019	0.6603	0.835	ebi-a-GCST90016967	9	136502572	0.0146751	14306	0.0828705	Gut microbiota abundance (genus Anaerotruncus id.2054) || id:ebi-a-GCST90016967	Gut microbiota abundance (genus Anaerotruncus id.2054)	Gut microbiota abundance (genus Anaerotruncus id.2054) || ||	9	136502572	0.0077	1.55e-06	25913	NicotineDenpendence	NicotineDenpendence	TRUE	0.000880739	25913	0.000226231	14306	TRUE	0.159788
rs138264203	G	A	G	A	0.0778	-0.0277304	0.1375	0.93837	ebi-a-GCST90016967	2	26855435	0.0280947	14306	0.338276	Gut microbiota abundance (genus Anaerotruncus id.2054) || id:ebi-a-GCST90016967	Gut microbiota abundance (genus Anaerotruncus id.2054)	Gut microbiota abundance (genus Anaerotruncus id.2054) || ||	2	26855435	0.0161	1.29e-06	25913	NicotineDenpendence	NicotineDenpendence	TRUE	0.000900393	25913	6.81e-05	14306	TRUE	0.0366901
rs138544659	T	G	T	G	-0.0603	0.00226096	0.6701	0.6302	ebi-a-GCST90016967	15	78900701	0.0117306	14306	0.862683	Gut microbiota abundance (genus Anaerotruncus id.2054) || id:ebi-a-GCST90016967	Gut microbiota abundance (genus Anaerotruncus id.2054)	Gut microbiota abundance (genus Anaerotruncus id.2054) || ||	15	78900701	0.0076	1.78e-15	25666	NicotineDenpendence	NicotineDenpendence	TRUE	0.00244692	25666	2.6e-06	14306	TRUE	4.43e-06
rs2058518	G	A	G	A	0.0363	-0.0274087	0.68	0.3022	ebi-a-GCST90016967	7	8214451	0.0122594	14306	0.0228397	Gut microbiota abundance (genus Anaerotruncus id.2054) || id:ebi-a-GCST90016967	Gut microbiota abundance (genus Anaerotruncus id.2054)	Gut microbiota abundance (genus Anaerotruncus id.2054) || ||	7	8214451	0.0075	1.36e-06	21191	NicotineDenpendence	NicotineDenpendence	TRUE	0.00110433	21191	0.000349325	14306	TRUE	0.178745
rs7096546	C	G	C	G	0.0411	0.0161164	0.7188	0.92744	ebi-a-GCST90016967	10	115244062	0.019469	14306	0.620675	Gut microbiota abundance (genus Anaerotruncus id.2054) || id:ebi-a-GCST90016967	Gut microbiota abundance (genus Anaerotruncus id.2054)	Gut microbiota abundance (genus Anaerotruncus id.2054) || ||	10	115244062	0.0088	2.65e-06	25913	NicotineDenpendence	NicotineDenpendence	FALSE	0.000841141	25913	4.79e-05	14306	TRUE	0.0339616
rs875041	C	T	C	T	0.0353	-0.00851457	0.519	0.6402	ebi-a-GCST90016967	20	31383530	0.0112813	14306	0.443735	Gut microbiota abundance (genus Anaerotruncus id.2054) || id:ebi-a-GCST90016967	Gut microbiota abundance (genus Anaerotruncus id.2054)	Gut microbiota abundance (genus Anaerotruncus id.2054) || ||	20	31383530	0.0066	9.4e-08	25913	NicotineDenpendence	NicotineDenpendence	TRUE	0.0011028	25913	3.98e-05	14306	TRUE	0.0097853
rs9600255	G	A	G	A	0.0383	-0.0163389	0.5506	0.2883	ebi-a-GCST90016967	13	74875648	0.0124503	14306	0.202248	Gut microbiota abundance (genus Anaerotruncus id.2054) || id:ebi-a-GCST90016967	Gut microbiota abundance (genus Anaerotruncus id.2054)	Gut microbiota abundance (genus Anaerotruncus id.2054) || ||	13	74875648	0.0079	1.27e-06	25913	NicotineDenpendence	NicotineDenpendence	TRUE	0.000906286	25913	0.000120386	14306	TRUE	0.0661326
rs9848605	C	T	C	T	0.0312	0.00502295	0.4072	0.5239	ebi-a-GCST90016967	3	8546325	0.0113257	14306	0.694269	Gut microbiota abundance (genus Anaerotruncus id.2054) || id:ebi-a-GCST90016967	Gut microbiota abundance (genus Anaerotruncus id.2054)	Gut microbiota abundance (genus Anaerotruncus id.2054) || ||	3	8546325	0.0066	2.06e-06	25913	NicotineDenpendence	NicotineDenpendence	TRUE	0.000861713	25913	1.38e-05	14306	TRUE	0.0137835
rs10868836	G	A	G	A	-0.0317	0.0121831	0.3907	0.5964	ebi-a-GCST90016968	9	73096408	0.0107069	14306	0.241196	Gut microbiota abundance (genus Bacteroides id.918) || id:ebi-a-GCST90016968	Gut microbiota abundance (genus Bacteroides id.918)	Gut microbiota abundance (genus Bacteroides id.918) || ||	9	73096408	0.0068	3.63e-06	25913	NicotineDenpendence	NicotineDenpendence	TRUE	0.000838016	25913	9.05e-05	14306	TRUE	0.0619759
rs12130577	G	C	G	C	-0.0431	0.0328888	0.2284	0.91153	ebi-a-GCST90016968	1	245915905	0.0188059	14306	0.105254	Gut microbiota abundance (genus Bacteroides id.918) || id:ebi-a-GCST90016968	Gut microbiota abundance (genus Bacteroides id.918)	Gut microbiota abundance (genus Bacteroides id.918) || ||	1	245915905	0.009	1.63e-06	25913	NicotineDenpendence	NicotineDenpendence	FALSE	0.000884303	25913	0.000213775	14306	TRUE	0.146537
rs12645181	C	T	C	T	-0.0486	-0.0385787	0.2268	0.8449	ebi-a-GCST90016968	4	68765308	0.0141279	14306	0.00616694	Gut microbiota abundance (genus Bacteroides id.918) || id:ebi-a-GCST90016968	Gut microbiota abundance (genus Bacteroides id.918)	Gut microbiota abundance (genus Bacteroides id.918) || ||	4	68765308	0.0099	9.65e-07	25913	NicotineDenpendence	NicotineDenpendence	TRUE	0.000929211	25913	0.000521022	14306	TRUE	0.46198
rs13284520	A	C	A	C	0.0368	-0.0169613	0.6603	0.835	ebi-a-GCST90016968	9	136502572	0.0139841	14306	0.227296	Gut microbiota abundance (genus Bacteroides id.918) || id:ebi-a-GCST90016968	Gut microbiota abundance (genus Bacteroides id.918)	Gut microbiota abundance (genus Bacteroides id.918) || ||	9	136502572	0.0077	1.55e-06	25913	NicotineDenpendence	NicotineDenpendence	TRUE	0.000880739	25913	0.000102836	14306	TRUE	0.0606184
rs138264203	G	A	G	A	0.0778	0.00403517	0.1375	0.93837	ebi-a-GCST90016968	2	26855435	0.0266901	14306	0.857319	Gut microbiota abundance (genus Bacteroides id.918) || id:ebi-a-GCST90016968	Gut microbiota abundance (genus Bacteroides id.918)	Gut microbiota abundance (genus Bacteroides id.918) || ||	2	26855435	0.0161	1.29e-06	25913	NicotineDenpendence	NicotineDenpendence	TRUE	0.000900393	25913	1.6e-06	14306	TRUE	0.00577847
rs138544659	T	G	T	G	-0.0603	0.0132163	0.6701	0.6302	ebi-a-GCST90016968	15	78900701	0.011185	14306	0.240564	Gut microbiota abundance (genus Bacteroides id.918) || id:ebi-a-GCST90016968	Gut microbiota abundance (genus Bacteroides id.918)	Gut microbiota abundance (genus Bacteroides id.918) || ||	15	78900701	0.0076	1.78e-15	25666	NicotineDenpendence	NicotineDenpendence	TRUE	0.00244692	25666	9.76e-05	14306	TRUE	0.000146075
rs2058518	G	A	G	A	0.0363	0.00481162	0.68	0.3022	ebi-a-GCST90016968	7	8214451	0.0116947	14306	0.727996	Gut microbiota abundance (genus Bacteroides id.918) || id:ebi-a-GCST90016968	Gut microbiota abundance (genus Bacteroides id.918)	Gut microbiota abundance (genus Bacteroides id.918) || ||	7	8214451	0.0075	1.36e-06	21191	NicotineDenpendence	NicotineDenpendence	TRUE	0.00110433	21191	1.18e-05	14306	TRUE	0.00588662
rs7096546	C	G	C	G	0.0411	-0.0216305	0.7188	0.92744	ebi-a-GCST90016968	10	115244062	0.0181176	14306	0.326238	Gut microbiota abundance (genus Bacteroides id.918) || id:ebi-a-GCST90016968	Gut microbiota abundance (genus Bacteroides id.918)	Gut microbiota abundance (genus Bacteroides id.918) || ||	10	115244062	0.0088	2.65e-06	25913	NicotineDenpendence	NicotineDenpendence	FALSE	0.000841141	25913	9.96e-05	14306	TRUE	0.0677472
rs875041	C	T	C	T	0.0353	0.00283659	0.519	0.6402	ebi-a-GCST90016968	20	31383530	0.0107329	14306	0.802264	Gut microbiota abundance (genus Bacteroides id.918) || id:ebi-a-GCST90016968	Gut microbiota abundance (genus Bacteroides id.918)	Gut microbiota abundance (genus Bacteroides id.918) || ||	20	31383530	0.0066	9.4e-08	25913	NicotineDenpendence	NicotineDenpendence	TRUE	0.0011028	25913	4.88e-06	14306	TRUE	0.00291085
rs9600255	G	A	G	A	0.0383	0.0069533	0.5506	0.2883	ebi-a-GCST90016968	13	74875648	0.011818	14306	0.540084	Gut microbiota abundance (genus Bacteroides id.918) || id:ebi-a-GCST90016968	Gut microbiota abundance (genus Bacteroides id.918)	Gut microbiota abundance (genus Bacteroides id.918) || ||	13	74875648	0.0079	1.27e-06	25913	NicotineDenpendence	NicotineDenpendence	TRUE	0.000906286	25913	2.42e-05	14306	TRUE	0.0155801
rs9848605	C	T	C	T	0.0312	-0.00813989	0.4072	0.5239	ebi-a-GCST90016968	3	8546325	0.0108011	14306	0.431895	Gut microbiota abundance (genus Bacteroides id.918) || id:ebi-a-GCST90016968	Gut microbiota abundance (genus Bacteroides id.918)	Gut microbiota abundance (genus Bacteroides id.918) || ||	3	8546325	0.0066	2.06e-06	25913	NicotineDenpendence	NicotineDenpendence	TRUE	0.000861713	25913	3.97e-05	14306	TRUE	0.0268329
rs10868836	G	A	G	A	-0.0317	0.0234649	0.3907	0.5964	ebi-a-GCST90016969	9	73096408	0.0121248	14306	0.0497096	Gut microbiota abundance (genus Barnesiella id.944) || id:ebi-a-GCST90016969	Gut microbiota abundance (genus Barnesiella id.944)	Gut microbiota abundance (genus Barnesiella id.944) || ||	9	73096408	0.0068	3.63e-06	25913	NicotineDenpendence	NicotineDenpendence	TRUE	0.000838016	25913	0.000261768	14306	TRUE	0.220022
rs12130577	G	C	G	C	-0.0431	0.0138351	0.2284	0.91153	ebi-a-GCST90016969	1	245915905	0.0213176	14306	0.481642	Gut microbiota abundance (genus Barnesiella id.944) || id:ebi-a-GCST90016969	Gut microbiota abundance (genus Barnesiella id.944)	Gut microbiota abundance (genus Barnesiella id.944) || ||	1	245915905	0.009	1.63e-06	25913	NicotineDenpendence	NicotineDenpendence	FALSE	0.000884303	25913	2.94e-05	14306	TRUE	0.0195621
rs12645181	C	T	C	T	-0.0486	-0.0153174	0.2268	0.8449	ebi-a-GCST90016969	4	68765308	0.0161128	14306	0.322853	Gut microbiota abundance (genus Barnesiella id.944) || id:ebi-a-GCST90016969	Gut microbiota abundance (genus Barnesiella id.944)	Gut microbiota abundance (genus Barnesiella id.944) || ||	4	68765308	0.0099	9.65e-07	25913	NicotineDenpendence	NicotineDenpendence	TRUE	0.000929211	25913	6.32e-05	14306	TRUE	0.03045
rs13284520	A	C	A	C	0.0368	-0.000919808	0.6603	0.835	ebi-a-GCST90016969	9	136502572	0.0158162	14306	0.948832	Gut microbiota abundance (genus Barnesiella id.944) || id:ebi-a-GCST90016969	Gut microbiota abundance (genus Barnesiella id.944)	Gut microbiota abundance (genus Barnesiella id.944) || ||	9	136502572	0.0077	1.55e-06	25913	NicotineDenpendence	NicotineDenpendence	TRUE	0.000880739	25913	2.36e-07	14306	TRUE	0.00506099
rs138264203	G	A	G	A	0.0778	0.0109569	0.1375	0.93837	ebi-a-GCST90016969	2	26855435	0.0299945	14306	0.773998	Gut microbiota abundance (genus Barnesiella id.944) || id:ebi-a-GCST90016969	Gut microbiota abundance (genus Barnesiella id.944)	Gut microbiota abundance (genus Barnesiella id.944) || ||	2	26855435	0.0161	1.29e-06	25913	NicotineDenpendence	NicotineDenpendence	TRUE	0.000900393	25913	9.33e-06	14306	TRUE	0.00964693
rs138544659	T	G	T	G	-0.0603	-0.00698976	0.6701	0.6302	ebi-a-GCST90016969	15	78900701	0.0126524	14306	0.574356	Gut microbiota abundance (genus Barnesiella id.944) || id:ebi-a-GCST90016969	Gut microbiota abundance (genus Barnesiella id.944)	Gut microbiota abundance (genus Barnesiella id.944) || ||	15	78900701	0.0076	1.78e-15	25666	NicotineDenpendence	NicotineDenpendence	TRUE	0.00244692	25666	2.13e-05	14306	TRUE	1.69e-05
rs2058518	G	A	G	A	0.0363	0.0118469	0.68	0.3022	ebi-a-GCST90016969	7	8214451	0.0132015	14306	0.3868	Gut microbiota abundance (genus Barnesiella id.944) || id:ebi-a-GCST90016969	Gut microbiota abundance (genus Barnesiella id.944)	Gut microbiota abundance (genus Barnesiella id.944) || ||	7	8214451	0.0075	1.36e-06	21191	NicotineDenpendence	NicotineDenpendence	TRUE	0.00110433	21191	5.63e-05	14306	TRUE	0.0173797
rs7096546	C	G	C	G	0.0411	0.00777849	0.7188	0.92744	ebi-a-GCST90016969	10	115244062	0.0214663	14306	0.916357	Gut microbiota abundance (genus Barnesiella id.944) || id:ebi-a-GCST90016969	Gut microbiota abundance (genus Barnesiella id.944)	Gut microbiota abundance (genus Barnesiella id.944) || ||	10	115244062	0.0088	2.65e-06	25913	NicotineDenpendence	NicotineDenpendence	FALSE	0.000841141	25913	9.18e-06	14306	TRUE	0.0126271
rs875041	C	T	C	T	0.0353	-0.00617589	0.519	0.6402	ebi-a-GCST90016969	20	31383530	0.0121817	14306	0.605907	Gut microbiota abundance (genus Barnesiella id.944) || id:ebi-a-GCST90016969	Gut microbiota abundance (genus Barnesiella id.944)	Gut microbiota abundance (genus Barnesiella id.944) || ||	20	31383530	0.0066	9.4e-08	25913	NicotineDenpendence	NicotineDenpendence	TRUE	0.0011028	25913	1.8e-05	14306	TRUE	0.00539919
rs9600255	G	A	G	A	0.0383	0.0263996	0.5506	0.2883	ebi-a-GCST90016969	13	74875648	0.0134832	14306	0.0546286	Gut microbiota abundance (genus Barnesiella id.944) || id:ebi-a-GCST90016969	Gut microbiota abundance (genus Barnesiella id.944)	Gut microbiota abundance (genus Barnesiella id.944) || ||	13	74875648	0.0079	1.27e-06	25913	NicotineDenpendence	NicotineDenpendence	TRUE	0.000906286	25913	0.000267938	14306	TRUE	0.187054
rs9848605	C	T	C	T	0.0312	0.00677038	0.4072	0.5239	ebi-a-GCST90016969	3	8546325	0.012155	14306	0.608702	Gut microbiota abundance (genus Barnesiella id.944) || id:ebi-a-GCST90016969	Gut microbiota abundance (genus Barnesiella id.944)	Gut microbiota abundance (genus Barnesiella id.944) || ||	3	8546325	0.0066	2.06e-06	25913	NicotineDenpendence	NicotineDenpendence	TRUE	0.000861713	25913	2.17e-05	14306	TRUE	0.017704
rs10868836	G	A	G	A	-0.0317	-0.0205866	0.3907	0.5964	ebi-a-GCST90016970	9	73096408	0.011924	14306	0.0830539	Gut microbiota abundance (genus Bifidobacterium id.436) || id:ebi-a-GCST90016970	Gut microbiota abundance (genus Bifidobacterium id.436)	Gut microbiota abundance (genus Bifidobacterium id.436) || ||	9	73096408	0.0068	3.63e-06	25913	NicotineDenpendence	NicotineDenpendence	TRUE	0.000838016	25913	0.000208342	14306	TRUE	0.163304
rs12130577	G	C	G	C	-0.0431	-0.0163804	0.2284	0.91153	ebi-a-GCST90016970	1	245915905	0.0209962	14306	0.458143	Gut microbiota abundance (genus Bifidobacterium id.436) || id:ebi-a-GCST90016970	Gut microbiota abundance (genus Bifidobacterium id.436)	Gut microbiota abundance (genus Bifidobacterium id.436) || ||	1	245915905	0.009	1.63e-06	25913	NicotineDenpendence	NicotineDenpendence	FALSE	0.000884303	25913	4.25e-05	14306	TRUE	0.0257896
rs12645181	C	T	C	T	-0.0486	-0.00433866	0.2268	0.8449	ebi-a-GCST90016970	4	68765308	0.0156847	14306	0.813057	Gut microbiota abundance (genus Bifidobacterium id.436) || id:ebi-a-GCST90016970	Gut microbiota abundance (genus Bifidobacterium id.436)	Gut microbiota abundance (genus Bifidobacterium id.436) || ||	4	68765308	0.0099	9.65e-07	25913	NicotineDenpendence	NicotineDenpendence	TRUE	0.000929211	25913	5.35e-06	14306	TRUE	0.00682651
rs13284520	A	C	A	C	0.0368	0.0183836	0.6603	0.835	ebi-a-GCST90016970	9	136502572	0.0155733	14306	0.237231	Gut microbiota abundance (genus Bifidobacterium id.436) || id:ebi-a-GCST90016970	Gut microbiota abundance (genus Bifidobacterium id.436)	Gut microbiota abundance (genus Bifidobacterium id.436) || ||	9	136502572	0.0077	1.55e-06	25913	NicotineDenpendence	NicotineDenpendence	TRUE	0.000880739	25913	9.74e-05	14306	TRUE	0.0571309
rs138264203	G	A	G	A	0.0778	-0.00772916	0.1375	0.93837	ebi-a-GCST90016970	2	26855435	0.0277124	14306	0.75427	Gut microbiota abundance (genus Bifidobacterium id.436) || id:ebi-a-GCST90016970	Gut microbiota abundance (genus Bifidobacterium id.436)	Gut microbiota abundance (genus Bifidobacterium id.436) || ||	2	26855435	0.0161	1.29e-06	25913	NicotineDenpendence	NicotineDenpendence	TRUE	0.000900393	25913	5.44e-06	14306	TRUE	0.00787045
rs138544659	T	G	T	G	-0.0603	-0.00567008	0.6701	0.6302	ebi-a-GCST90016970	15	78900701	0.0124655	14306	0.641148	Gut microbiota abundance (genus Bifidobacterium id.436) || id:ebi-a-GCST90016970	Gut microbiota abundance (genus Bifidobacterium id.436)	Gut microbiota abundance (genus Bifidobacterium id.436) || ||	15	78900701	0.0076	1.78e-15	25666	NicotineDenpendence	NicotineDenpendence	TRUE	0.00244692	25666	1.45e-05	14306	TRUE	1.19e-05
rs2058518	G	A	G	A	0.0363	0.00137966	0.68	0.3022	ebi-a-GCST90016970	7	8214451	0.0130009	14306	0.843324	Gut microbiota abundance (genus Bifidobacterium id.436) || id:ebi-a-GCST90016970	Gut microbiota abundance (genus Bifidobacterium id.436)	Gut microbiota abundance (genus Bifidobacterium id.436) || ||	7	8214451	0.0075	1.36e-06	21191	NicotineDenpendence	NicotineDenpendence	TRUE	0.00110433	21191	7.87e-07	14306	TRUE	0.00279045
rs7096546	C	G	C	G	0.0411	-0.00750465	0.7188	0.92744	ebi-a-GCST90016970	10	115244062	0.0201029	14306	0.810702	Gut microbiota abundance (genus Bifidobacterium id.436) || id:ebi-a-GCST90016970	Gut microbiota abundance (genus Bifidobacterium id.436)	Gut microbiota abundance (genus Bifidobacterium id.436) || ||	10	115244062	0.0088	2.65e-06	25913	NicotineDenpendence	NicotineDenpendence	FALSE	0.000841141	25913	9.74e-06	14306	TRUE	0.0129434
rs875041	C	T	C	T	0.0353	0.00704149	0.519	0.6402	ebi-a-GCST90016970	20	31383530	0.0119461	14306	0.555561	Gut microbiota abundance (genus Bifidobacterium id.436) || id:ebi-a-GCST90016970	Gut microbiota abundance (genus Bifidobacterium id.436)	Gut microbiota abundance (genus Bifidobacterium id.436) || ||	20	31383530	0.0066	9.4e-08	25913	NicotineDenpendence	NicotineDenpendence	TRUE	0.0011028	25913	2.43e-05	14306	TRUE	0.00660731
rs9600255	G	A	G	A	0.0383	-0.0110761	0.5506	0.2883	ebi-a-GCST90016970	13	74875648	0.0131577	14306	0.362807	Gut microbiota abundance (genus Bifidobacterium id.436) || id:ebi-a-GCST90016970	Gut microbiota abundance (genus Bifidobacterium id.436)	Gut microbiota abundance (genus Bifidobacterium id.436) || ||	13	74875648	0.0079	1.27e-06	25913	NicotineDenpendence	NicotineDenpendence	TRUE	0.000906286	25913	4.95e-05	14306	TRUE	0.026747
rs9848605	C	T	C	T	0.0312	0.00506734	0.4072	0.5239	ebi-a-GCST90016970	3	8546325	0.0119218	14306	0.663778	Gut microbiota abundance (genus Bifidobacterium id.436) || id:ebi-a-GCST90016970	Gut microbiota abundance (genus Bifidobacterium id.436)	Gut microbiota abundance (genus Bifidobacterium id.436) || ||	3	8546325	0.0066	2.06e-06	25913	NicotineDenpendence	NicotineDenpendence	TRUE	0.000861713	25913	1.26e-05	14306	TRUE	0.0132244
rs10868836	G	A	G	A	-0.0317	-0.0146192	0.3907	0.5964	ebi-a-GCST90016971	9	73096408	0.01277	14306	0.245227	Gut microbiota abundance (genus Bilophila id.3170) || id:ebi-a-GCST90016971	Gut microbiota abundance (genus Bilophila id.3170)	Gut microbiota abundance (genus Bilophila id.3170) || ||	9	73096408	0.0068	3.63e-06	25913	NicotineDenpendence	NicotineDenpendence	TRUE	0.000838016	25913	9.16e-05	14306	TRUE	0.062758
rs12130577	G	C	G	C	-0.0431	0.00750921	0.2284	0.91153	ebi-a-GCST90016971	1	245915905	0.0224566	14306	0.906145	Gut microbiota abundance (genus Bilophila id.3170) || id:ebi-a-GCST90016971	Gut microbiota abundance (genus Bilophila id.3170)	Gut microbiota abundance (genus Bilophila id.3170) || ||	1	245915905	0.009	1.63e-06	25913	NicotineDenpendence	NicotineDenpendence	FALSE	0.000884303	25913	7.82e-06	14306	TRUE	0.00967685
rs12645181	C	T	C	T	-0.0486	-0.0245419	0.2268	0.8449	ebi-a-GCST90016971	4	68765308	0.0168089	14306	0.114799	Gut microbiota abundance (genus Bilophila id.3170) || id:ebi-a-GCST90016971	Gut microbiota abundance (genus Bilophila id.3170)	Gut microbiota abundance (genus Bilophila id.3170) || ||	4	68765308	0.0099	9.65e-07	25913	NicotineDenpendence	NicotineDenpendence	TRUE	0.000929211	25913	0.00014901	14306	TRUE	0.0792055
rs13284520	A	C	A	C	0.0368	-0.00591857	0.6603	0.835	ebi-a-GCST90016971	9	136502572	0.016707	14306	0.683244	Gut microbiota abundance (genus Bilophila id.3170) || id:ebi-a-GCST90016971	Gut microbiota abundance (genus Bilophila id.3170)	Gut microbiota abundance (genus Bilophila id.3170) || ||	9	136502572	0.0077	1.55e-06	25913	NicotineDenpendence	NicotineDenpendence	TRUE	0.000880739	25913	8.77e-06	14306	TRUE	0.010304
rs138264203	G	A	G	A	0.0778	0.0272238	0.1375	0.93837	ebi-a-GCST90016971	2	26855435	0.0317777	14306	0.418366	Gut microbiota abundance (genus Bilophila id.3170) || id:ebi-a-GCST90016971	Gut microbiota abundance (genus Bilophila id.3170)	Gut microbiota abundance (genus Bilophila id.3170) || ||	2	26855435	0.0161	1.29e-06	25913	NicotineDenpendence	NicotineDenpendence	TRUE	0.000900393	25913	5.13e-05	14306	TRUE	0.028249
rs138544659	T	G	T	G	-0.0603	0.0149498	0.6701	0.6302	ebi-a-GCST90016971	15	78900701	0.0133493	14306	0.260109	Gut microbiota abundance (genus Bilophila id.3170) || id:ebi-a-GCST90016971	Gut microbiota abundance (genus Bilophila id.3170)	Gut microbiota abundance (genus Bilophila id.3170) || ||	15	78900701	0.0076	1.78e-15	25666	NicotineDenpendence	NicotineDenpendence	TRUE	0.00244692	25666	8.77e-05	14306	TRUE	0.000119525
rs2058518	G	A	G	A	0.0363	0.0148167	0.68	0.3022	ebi-a-GCST90016971	7	8214451	0.0139362	14306	0.263315	Gut microbiota abundance (genus Bilophila id.3170) || id:ebi-a-GCST90016971	Gut microbiota abundance (genus Bilophila id.3170)	Gut microbiota abundance (genus Bilophila id.3170) || ||	7	8214451	0.0075	1.36e-06	21191	NicotineDenpendence	NicotineDenpendence	TRUE	0.00110433	21191	7.9e-05	14306	TRUE	0.0244182
rs7096546	C	G	C	G	0.0411	0.0172742	0.7188	0.92744	ebi-a-GCST90016971	10	115244062	0.0216777	14306	0.644432	Gut microbiota abundance (genus Bilophila id.3170) || id:ebi-a-GCST90016971	Gut microbiota abundance (genus Bilophila id.3170)	Gut microbiota abundance (genus Bilophila id.3170) || ||	10	115244062	0.0088	2.65e-06	25913	NicotineDenpendence	NicotineDenpendence	FALSE	0.000841141	25913	4.44e-05	14306	TRUE	0.0319244
rs875041	C	T	C	T	0.0353	-0.00981189	0.519	0.6402	ebi-a-GCST90016971	20	31383530	0.0128054	14306	0.444909	Gut microbiota abundance (genus Bilophila id.3170) || id:ebi-a-GCST90016971	Gut microbiota abundance (genus Bilophila id.3170)	Gut microbiota abundance (genus Bilophila id.3170) || ||	20	31383530	0.0066	9.4e-08	25913	NicotineDenpendence	NicotineDenpendence	TRUE	0.0011028	25913	4.1e-05	14306	TRUE	0.0100498
rs9600255	G	A	G	A	0.0383	-0.0016986	0.5506	0.2883	ebi-a-GCST90016971	13	74875648	0.0141301	14306	0.832736	Gut microbiota abundance (genus Bilophila id.3170) || id:ebi-a-GCST90016971	Gut microbiota abundance (genus Bilophila id.3170)	Gut microbiota abundance (genus Bilophila id.3170) || ||	13	74875648	0.0079	1.27e-06	25913	NicotineDenpendence	NicotineDenpendence	TRUE	0.000906286	25913	1.01e-06	14306	TRUE	0.00519999
rs9848605	C	T	C	T	0.0312	-0.00443734	0.4072	0.5239	ebi-a-GCST90016971	3	8546325	0.012755	14306	0.685378	Gut microbiota abundance (genus Bilophila id.3170) || id:ebi-a-GCST90016971	Gut microbiota abundance (genus Bilophila id.3170)	Gut microbiota abundance (genus Bilophila id.3170) || ||	3	8546325	0.0066	2.06e-06	25913	NicotineDenpendence	NicotineDenpendence	TRUE	0.000861713	25913	8.46e-06	14306	TRUE	0.011098
rs10868836	G	A	G	A	-0.0317	0.00554785	0.3907	0.5964	ebi-a-GCST90016973	9	73096408	0.0110683	14306	0.505117	Gut microbiota abundance (genus Butyricicoccus id.2055) || id:ebi-a-GCST90016973	Gut microbiota abundance (genus Butyricicoccus id.2055)	Gut microbiota abundance (genus Butyricicoccus id.2055) || ||	9	73096408	0.0068	3.63e-06	25913	NicotineDenpendence	NicotineDenpendence	TRUE	0.000838016	25913	1.76e-05	14306	TRUE	0.0174322
rs12130577	G	C	G	C	-0.0431	0.00881461	0.2284	0.91153	ebi-a-GCST90016973	1	245915905	0.0195085	14306	0.717162	Gut microbiota abundance (genus Butyricicoccus id.2055) || id:ebi-a-GCST90016973	Gut microbiota abundance (genus Butyricicoccus id.2055)	Gut microbiota abundance (genus Butyricicoccus id.2055) || ||	1	245915905	0.009	1.63e-06	25913	NicotineDenpendence	NicotineDenpendence	FALSE	0.000884303	25913	1.43e-05	14306	TRUE	0.0126705
rs12645181	C	T	C	T	-0.0486	0.00410382	0.2268	0.8449	ebi-a-GCST90016973	4	68765308	0.0146086	14306	0.729886	Gut microbiota abundance (genus Butyricicoccus id.2055) || id:ebi-a-GCST90016973	Gut microbiota abundance (genus Butyricicoccus id.2055)	Gut microbiota abundance (genus Butyricicoccus id.2055) || ||	4	68765308	0.0099	9.65e-07	25913	NicotineDenpendence	NicotineDenpendence	TRUE	0.000929211	25913	5.52e-06	14306	TRUE	0.00689779
rs13284520	A	C	A	C	0.0368	-0.0232681	0.6603	0.835	ebi-a-GCST90016973	9	136502572	0.0144333	14306	0.116918	Gut microbiota abundance (genus Butyricicoccus id.2055) || id:ebi-a-GCST90016973	Gut microbiota abundance (genus Butyricicoccus id.2055)	Gut microbiota abundance (genus Butyricicoccus id.2055) || ||	9	136502572	0.0077	1.55e-06	25913	NicotineDenpendence	NicotineDenpendence	TRUE	0.000880739	25913	0.000181658	14306	TRUE	0.119742
rs138264203	G	A	G	A	0.0778	-0.0384638	0.1375	0.93837	ebi-a-GCST90016973	2	26855435	0.0274285	14306	0.174011	Gut microbiota abundance (genus Butyricicoccus id.2055) || id:ebi-a-GCST90016973	Gut microbiota abundance (genus Butyricicoccus id.2055)	Gut microbiota abundance (genus Butyricicoccus id.2055) || ||	2	26855435	0.0161	1.29e-06	25913	NicotineDenpendence	NicotineDenpendence	TRUE	0.000900393	25913	0.000137462	14306	TRUE	0.0791109
rs138544659	T	G	T	G	-0.0603	0.0198938	0.6701	0.6302	ebi-a-GCST90016973	15	78900701	0.0115271	14306	0.0859093	Gut microbiota abundance (genus Butyricicoccus id.2055) || id:ebi-a-GCST90016973	Gut microbiota abundance (genus Butyricicoccus id.2055)	Gut microbiota abundance (genus Butyricicoccus id.2055) || ||	15	78900701	0.0076	1.78e-15	25666	NicotineDenpendence	NicotineDenpendence	TRUE	0.00244692	25666	0.000208184	14306	TRUE	0.000774923
rs2058518	G	A	G	A	0.0363	0.0177765	0.68	0.3022	ebi-a-GCST90016973	7	8214451	0.0120583	14306	0.169369	Gut microbiota abundance (genus Butyricicoccus id.2055) || id:ebi-a-GCST90016973	Gut microbiota abundance (genus Butyricicoccus id.2055)	Gut microbiota abundance (genus Butyricicoccus id.2055) || ||	7	8214451	0.0075	1.36e-06	21191	NicotineDenpendence	NicotineDenpendence	TRUE	0.00110433	21191	0.000151914	14306	TRUE	0.0532451
rs7096546	C	G	C	G	0.0411	-0.016927	0.7188	0.92744	ebi-a-GCST90016973	10	115244062	0.019236	14306	0.541655	Gut microbiota abundance (genus Butyricicoccus id.2055) || id:ebi-a-GCST90016973	Gut microbiota abundance (genus Butyricicoccus id.2055)	Gut microbiota abundance (genus Butyricicoccus id.2055) || ||	10	115244062	0.0088	2.65e-06	25913	NicotineDenpendence	NicotineDenpendence	FALSE	0.000841141	25913	5.41e-05	14306	TRUE	0.037649
rs875041	C	T	C	T	0.0353	0.000925201	0.519	0.6402	ebi-a-GCST90016973	20	31383530	0.0110948	14306	0.936463	Gut microbiota abundance (genus Butyricicoccus id.2055) || id:ebi-a-GCST90016973	Gut microbiota abundance (genus Butyricicoccus id.2055)	Gut microbiota abundance (genus Butyricicoccus id.2055) || ||	20	31383530	0.0066	9.4e-08	25913	NicotineDenpendence	NicotineDenpendence	TRUE	0.0011028	25913	4.86e-07	14306	TRUE	0.00179505
rs9600255	G	A	G	A	0.0383	-0.00782226	0.5506	0.2883	ebi-a-GCST90016973	13	74875648	0.0122673	14306	0.576007	Gut microbiota abundance (genus Butyricicoccus id.2055) || id:ebi-a-GCST90016973	Gut microbiota abundance (genus Butyricicoccus id.2055)	Gut microbiota abundance (genus Butyricicoccus id.2055) || ||	13	74875648	0.0079	1.27e-06	25913	NicotineDenpendence	NicotineDenpendence	TRUE	0.000906286	25913	2.84e-05	14306	TRUE	0.0173575
rs9848605	C	T	C	T	0.0312	-0.0074357	0.4072	0.5239	ebi-a-GCST90016973	3	8546325	0.0110735	14306	0.381764	Gut microbiota abundance (genus Butyricicoccus id.2055) || id:ebi-a-GCST90016973	Gut microbiota abundance (genus Butyricicoccus id.2055)	Gut microbiota abundance (genus Butyricicoccus id.2055) || ||	3	8546325	0.0066	2.06e-06	25913	NicotineDenpendence	NicotineDenpendence	TRUE	0.000861713	25913	3.15e-05	14306	TRUE	0.0226159
rs10868836	G	A	G	A	-0.0317	0.00869512	0.3907	0.5964	ebi-a-GCST90016974	9	73096408	0.0139787	14306	0.607904	Gut microbiota abundance (genus Butyricimonas id.945) || id:ebi-a-GCST90016974	Gut microbiota abundance (genus Butyricimonas id.945)	Gut microbiota abundance (genus Butyricimonas id.945) || ||	9	73096408	0.0068	3.63e-06	25913	NicotineDenpendence	NicotineDenpendence	TRUE	0.000838016	25913	2.7e-05	14306	TRUE	0.0225775
rs12130577	G	C	G	C	-0.0431	0.021768	0.2284	0.91153	ebi-a-GCST90016974	1	245915905	0.0246396	14306	0.425485	Gut microbiota abundance (genus Butyricimonas id.945) || id:ebi-a-GCST90016974	Gut microbiota abundance (genus Butyricimonas id.945)	Gut microbiota abundance (genus Butyricimonas id.945) || ||	1	245915905	0.009	1.63e-06	25913	NicotineDenpendence	NicotineDenpendence	FALSE	0.000884303	25913	5.46e-05	14306	TRUE	0.0318367
rs12645181	C	T	C	T	-0.0486	-0.0358915	0.2268	0.8449	ebi-a-GCST90016974	4	68765308	0.018476	14306	0.0491813	Gut microbiota abundance (genus Butyricimonas id.945) || id:ebi-a-GCST90016974	Gut microbiota abundance (genus Butyricimonas id.945)	Gut microbiota abundance (genus Butyricimonas id.945) || ||	4	68765308	0.0099	9.65e-07	25913	NicotineDenpendence	NicotineDenpendence	TRUE	0.000929211	25913	0.000263752	14306	TRUE	0.171303
rs13284520	A	C	A	C	0.0368	0.00325929	0.6603	0.835	ebi-a-GCST90016974	9	136502572	0.0182527	14306	0.855568	Gut microbiota abundance (genus Butyricimonas id.945) || id:ebi-a-GCST90016974	Gut microbiota abundance (genus Butyricimonas id.945)	Gut microbiota abundance (genus Butyricimonas id.945) || ||	9	136502572	0.0077	1.55e-06	25913	NicotineDenpendence	NicotineDenpendence	TRUE	0.000880739	25913	2.23e-06	14306	TRUE	0.00680011
rs138264203	G	A	G	A	0.0778	0.0818584	0.1375	0.93837	ebi-a-GCST90016974	2	26855435	0.0353077	14306	0.016594	Gut microbiota abundance (genus Butyricimonas id.945) || id:ebi-a-GCST90016974	Gut microbiota abundance (genus Butyricimonas id.945)	Gut microbiota abundance (genus Butyricimonas id.945) || ||	2	26855435	0.0161	1.29e-06	25913	NicotineDenpendence	NicotineDenpendence	TRUE	0.000900393	25913	0.000375636	14306	TRUE	0.307427
rs138544659	T	G	T	G	-0.0603	-0.00626962	0.6701	0.6302	ebi-a-GCST90016974	15	78900701	0.0145444	14306	0.675515	Gut microbiota abundance (genus Butyricimonas id.945) || id:ebi-a-GCST90016974	Gut microbiota abundance (genus Butyricimonas id.945)	Gut microbiota abundance (genus Butyricimonas id.945) || ||	15	78900701	0.0076	1.78e-15	25666	NicotineDenpendence	NicotineDenpendence	TRUE	0.00244692	25666	1.3e-05	14306	TRUE	1.09e-05
rs2058518	G	A	G	A	0.0363	0.00155944	0.68	0.3022	ebi-a-GCST90016974	7	8214451	0.0152272	14306	0.92402	Gut microbiota abundance (genus Butyricimonas id.945) || id:ebi-a-GCST90016974	Gut microbiota abundance (genus Butyricimonas id.945)	Gut microbiota abundance (genus Butyricimonas id.945) || ||	7	8214451	0.0075	1.36e-06	21191	NicotineDenpendence	NicotineDenpendence	TRUE	0.00110433	21191	7.33e-07	14306	TRUE	0.00276438
rs7096546	C	G	C	G	0.0411	-0.0301602	0.7188	0.92744	ebi-a-GCST90016974	10	115244062	0.0246593	14306	0.321374	Gut microbiota abundance (genus Butyricimonas id.945) || id:ebi-a-GCST90016974	Gut microbiota abundance (genus Butyricimonas id.945)	Gut microbiota abundance (genus Butyricimonas id.945) || ||	10	115244062	0.0088	2.65e-06	25913	NicotineDenpendence	NicotineDenpendence	FALSE	0.000841141	25913	0.000104569	14306	TRUE	0.071347
rs875041	C	T	C	T	0.0353	-0.024234	0.519	0.6402	ebi-a-GCST90016974	20	31383530	0.0140081	14306	0.0811989	Gut microbiota abundance (genus Butyricimonas id.945) || id:ebi-a-GCST90016974	Gut microbiota abundance (genus Butyricimonas id.945)	Gut microbiota abundance (genus Butyricimonas id.945) || ||	20	31383530	0.0066	9.4e-08	25913	NicotineDenpendence	NicotineDenpendence	TRUE	0.0011028	25913	0.000209191	14306	TRUE	0.0717707
rs9600255	G	A	G	A	0.0383	0.00114892	0.5506	0.2883	ebi-a-GCST90016974	13	74875648	0.0155507	14306	0.978934	Gut microbiota abundance (genus Butyricimonas id.945) || id:ebi-a-GCST90016974	Gut microbiota abundance (genus Butyricimonas id.945)	Gut microbiota abundance (genus Butyricimonas id.945) || ||	13	74875648	0.0079	1.27e-06	25913	NicotineDenpendence	NicotineDenpendence	TRUE	0.000906286	25913	3.82e-07	14306	TRUE	0.0046321
rs9848605	C	T	C	T	0.0312	-0.00809185	0.4072	0.5239	ebi-a-GCST90016974	3	8546325	0.0139389	14306	0.587437	Gut microbiota abundance (genus Butyricimonas id.945) || id:ebi-a-GCST90016974	Gut microbiota abundance (genus Butyricimonas id.945)	Gut microbiota abundance (genus Butyricimonas id.945) || ||	3	8546325	0.0066	2.06e-06	25913	NicotineDenpendence	NicotineDenpendence	TRUE	0.000861713	25913	2.36e-05	14306	TRUE	0.0186289
rs10868836	G	A	G	A	-0.0317	0.00235918	0.3907	0.5964	ebi-a-GCST90016975	9	73096408	0.0242868	14306	0.93531	Gut microbiota abundance (genus Butyrivibrio id.1993) || id:ebi-a-GCST90016975	Gut microbiota abundance (genus Butyrivibrio id.1993)	Gut microbiota abundance (genus Butyrivibrio id.1993) || ||	9	73096408	0.0068	3.63e-06	25913	NicotineDenpendence	NicotineDenpendence	TRUE	0.000838016	25913	6.6e-07	14306	TRUE	0.00689615
rs12130577	G	C	G	C	-0.0431	0.0648917	0.2284	0.91153	ebi-a-GCST90016975	1	245915905	0.0421491	14306	0.134855	Gut microbiota abundance (genus Butyrivibrio id.1993) || id:ebi-a-GCST90016975	Gut microbiota abundance (genus Butyrivibrio id.1993)	Gut microbiota abundance (genus Butyrivibrio id.1993) || ||	1	245915905	0.009	1.63e-06	25913	NicotineDenpendence	NicotineDenpendence	FALSE	0.000884303	25913	0.000165681	14306	TRUE	0.105267
rs12645181	C	T	C	T	-0.0486	-0.0184096	0.2268	0.8449	ebi-a-GCST90016975	4	68765308	0.0330682	14306	0.556466	Gut microbiota abundance (genus Butyrivibrio id.1993) || id:ebi-a-GCST90016975	Gut microbiota abundance (genus Butyrivibrio id.1993)	Gut microbiota abundance (genus Butyrivibrio id.1993) || ||	4	68765308	0.0099	9.65e-07	25913	NicotineDenpendence	NicotineDenpendence	TRUE	0.000929211	25913	2.17e-05	14306	TRUE	0.0131247
rs13284520	A	C	A	C	0.0368	-0.00516952	0.6603	0.835	ebi-a-GCST90016975	9	136502572	0.0316691	14306	0.864017	Gut microbiota abundance (genus Butyrivibrio id.1993) || id:ebi-a-GCST90016975	Gut microbiota abundance (genus Butyrivibrio id.1993)	Gut microbiota abundance (genus Butyrivibrio id.1993) || ||	9	136502572	0.0077	1.55e-06	25913	NicotineDenpendence	NicotineDenpendence	TRUE	0.000880739	25913	1.86e-06	14306	TRUE	0.00655227
rs138544659	T	G	T	G	-0.0603	0.0285071	0.6701	0.6302	ebi-a-GCST90016975	15	78900701	0.0253874	14306	0.284657	Gut microbiota abundance (genus Butyrivibrio id.1993) || id:ebi-a-GCST90016975	Gut microbiota abundance (genus Butyrivibrio id.1993)	Gut microbiota abundance (genus Butyrivibrio id.1993) || ||	15	78900701	0.0076	1.78e-15	25666	NicotineDenpendence	NicotineDenpendence	TRUE	0.00244692	25666	8.81e-05	14306	TRUE	0.000120699
rs2058518	G	A	G	A	0.0363	-0.00954618	0.68	0.3022	ebi-a-GCST90016975	7	8214451	0.0265115	14306	0.731511	Gut microbiota abundance (genus Butyrivibrio id.1993) || id:ebi-a-GCST90016975	Gut microbiota abundance (genus Butyrivibrio id.1993)	Gut microbiota abundance (genus Butyrivibrio id.1993) || ||	7	8214451	0.0075	1.36e-06	21191	NicotineDenpendence	NicotineDenpendence	TRUE	0.00110433	21191	9.06e-06	14306	TRUE	0.00521068
rs7096546	C	G	C	G	0.0411	0.0170091	0.7188	0.92744	ebi-a-GCST90016975	10	115244062	0.0445009	14306	0.75536	Gut microbiota abundance (genus Butyrivibrio id.1993) || id:ebi-a-GCST90016975	Gut microbiota abundance (genus Butyrivibrio id.1993)	Gut microbiota abundance (genus Butyrivibrio id.1993) || ||	10	115244062	0.0088	2.65e-06	25913	NicotineDenpendence	NicotineDenpendence	FALSE	0.000841141	25913	1.02e-05	14306	TRUE	0.0132057
rs875041	C	T	C	T	0.0353	-0.00443073	0.519	0.6402	ebi-a-GCST90016975	20	31383530	0.0246343	14306	0.847377	Gut microbiota abundance (genus Butyrivibrio id.1993) || id:ebi-a-GCST90016975	Gut microbiota abundance (genus Butyrivibrio id.1993)	Gut microbiota abundance (genus Butyrivibrio id.1993) || ||	20	31383530	0.0066	9.4e-08	25913	NicotineDenpendence	NicotineDenpendence	TRUE	0.0011028	25913	2.26e-06	14306	TRUE	0.00232861
rs9600255	G	A	G	A	0.0383	-0.021761	0.5506	0.2883	ebi-a-GCST90016975	13	74875648	0.0271219	14306	0.413486	Gut microbiota abundance (genus Butyrivibrio id.1993) || id:ebi-a-GCST90016975	Gut microbiota abundance (genus Butyrivibrio id.1993)	Gut microbiota abundance (genus Butyrivibrio id.1993) || ||	13	74875648	0.0079	1.27e-06	25913	NicotineDenpendence	NicotineDenpendence	TRUE	0.000906286	25913	4.5e-05	14306	TRUE	0.024649
rs9848605	C	T	C	T	0.0312	-0.00898523	0.4072	0.5239	ebi-a-GCST90016975	3	8546325	0.0249246	14306	0.737517	Gut microbiota abundance (genus Butyrivibrio id.1993) || id:ebi-a-GCST90016975	Gut microbiota abundance (genus Butyrivibrio id.1993)	Gut microbiota abundance (genus Butyrivibrio id.1993) || ||	3	8546325	0.0066	2.06e-06	25913	NicotineDenpendence	NicotineDenpendence	TRUE	0.000861713	25913	9.09e-06	14306	TRUE	0.0114232
rs10868836	G	A	G	A	-0.0317	-0.0059949	0.3907	0.5964	ebi-a-GCST90016976	9	73096408	0.0184397	14306	0.723128	Gut microbiota abundance (genus Candidatus Soleaferrea id.11350) || id:ebi-a-GCST90016976	Gut microbiota abundance (genus Candidatus Soleaferrea id.11350)	Gut microbiota abundance (genus Candidatus Soleaferrea id.11350) || ||	9	73096408	0.0068	3.63e-06	25913	NicotineDenpendence	NicotineDenpendence	TRUE	0.000838016	25913	7.39e-06	14306	TRUE	0.0117744
rs12130577	G	C	G	C	-0.0431	-0.0398834	0.2284	0.91153	ebi-a-GCST90016976	1	245915905	0.0321946	14306	0.162255	Gut microbiota abundance (genus Candidatus Soleaferrea id.11350) || id:ebi-a-GCST90016976	Gut microbiota abundance (genus Candidatus Soleaferrea id.11350)	Gut microbiota abundance (genus Candidatus Soleaferrea id.11350) || ||	1	245915905	0.009	1.63e-06	25913	NicotineDenpendence	NicotineDenpendence	FALSE	0.000884303	25913	0.000107279	14306	TRUE	0.0627124
rs12645181	C	T	C	T	-0.0486	-0.0294535	0.2268	0.8449	ebi-a-GCST90016976	4	68765308	0.024706	14306	0.270374	Gut microbiota abundance (genus Candidatus Soleaferrea id.11350) || id:ebi-a-GCST90016976	Gut microbiota abundance (genus Candidatus Soleaferrea id.11350)	Gut microbiota abundance (genus Candidatus Soleaferrea id.11350) || ||	4	68765308	0.0099	9.65e-07	25913	NicotineDenpendence	NicotineDenpendence	TRUE	0.000929211	25913	9.94e-05	14306	TRUE	0.0488004
rs13284520	A	C	A	C	0.0368	-0.0122052	0.6603	0.835	ebi-a-GCST90016976	9	136502572	0.0239318	14306	0.566187	Gut microbiota abundance (genus Candidatus Soleaferrea id.11350) || id:ebi-a-GCST90016976	Gut microbiota abundance (genus Candidatus Soleaferrea id.11350)	Gut microbiota abundance (genus Candidatus Soleaferrea id.11350) || ||	9	136502572	0.0077	1.55e-06	25913	NicotineDenpendence	NicotineDenpendence	TRUE	0.000880739	25913	1.82e-05	14306	TRUE	0.0146691
rs138264203	G	A	G	A	0.0778	-0.0362306	0.1375	0.93837	ebi-a-GCST90016976	2	26855435	0.044722	14306	0.472733	Gut microbiota abundance (genus Candidatus Soleaferrea id.11350) || id:ebi-a-GCST90016976	Gut microbiota abundance (genus Candidatus Soleaferrea id.11350)	Gut microbiota abundance (genus Candidatus Soleaferrea id.11350) || ||	2	26855435	0.0161	1.29e-06	25913	NicotineDenpendence	NicotineDenpendence	TRUE	0.000900393	25913	4.59e-05	14306	TRUE	0.0256687
rs138544659	T	G	T	G	-0.0603	0.0246168	0.6701	0.6302	ebi-a-GCST90016976	15	78900701	0.0191225	14306	0.206551	Gut microbiota abundance (genus Candidatus Soleaferrea id.11350) || id:ebi-a-GCST90016976	Gut microbiota abundance (genus Candidatus Soleaferrea id.11350)	Gut microbiota abundance (genus Candidatus Soleaferrea id.11350) || ||	15	78900701	0.0076	1.78e-15	25666	NicotineDenpendence	NicotineDenpendence	TRUE	0.00244692	25666	0.000115842	14306	TRUE	0.00020486
rs2058518	G	A	G	A	0.0363	0.0293641	0.68	0.3022	ebi-a-GCST90016976	7	8214451	0.020048	14306	0.158508	Gut microbiota abundance (genus Candidatus Soleaferrea id.11350) || id:ebi-a-GCST90016976	Gut microbiota abundance (genus Candidatus Soleaferrea id.11350)	Gut microbiota abundance (genus Candidatus Soleaferrea id.11350) || ||	7	8214451	0.0075	1.36e-06	21191	NicotineDenpendence	NicotineDenpendence	TRUE	0.00110433	21191	0.000149958	14306	TRUE	0.0523451
rs7096546	C	G	C	G	0.0411	-0.0116353	0.7188	0.92744	ebi-a-GCST90016976	10	115244062	0.0337817	14306	0.93196	Gut microbiota abundance (genus Candidatus Soleaferrea id.11350) || id:ebi-a-GCST90016976	Gut microbiota abundance (genus Candidatus Soleaferrea id.11350)	Gut microbiota abundance (genus Candidatus Soleaferrea id.11350) || ||	10	115244062	0.0088	2.65e-06	25913	NicotineDenpendence	NicotineDenpendence	FALSE	0.000841141	25913	8.29e-06	14306	TRUE	0.0121242
rs875041	C	T	C	T	0.0353	-0.0339603	0.519	0.6402	ebi-a-GCST90016976	20	31383530	0.018575	14306	0.0671073	Gut microbiota abundance (genus Candidatus Soleaferrea id.11350) || id:ebi-a-GCST90016976	Gut microbiota abundance (genus Candidatus Soleaferrea id.11350)	Gut microbiota abundance (genus Candidatus Soleaferrea id.11350) || ||	20	31383530	0.0066	9.4e-08	25913	NicotineDenpendence	NicotineDenpendence	TRUE	0.0011028	25913	0.000233629	14306	TRUE	0.0851253
rs9600255	G	A	G	A	0.0383	-0.00916113	0.5506	0.2883	ebi-a-GCST90016976	13	74875648	0.0205184	14306	0.693542	Gut microbiota abundance (genus Candidatus Soleaferrea id.11350) || id:ebi-a-GCST90016976	Gut microbiota abundance (genus Candidatus Soleaferrea id.11350)	Gut microbiota abundance (genus Candidatus Soleaferrea id.11350) || ||	13	74875648	0.0079	1.27e-06	25913	NicotineDenpendence	NicotineDenpendence	TRUE	0.000906286	25913	1.39e-05	14306	TRUE	0.0113256
rs9848605	C	T	C	T	0.0312	-0.00897813	0.4072	0.5239	ebi-a-GCST90016976	3	8546325	0.0184727	14306	0.615622	Gut microbiota abundance (genus Candidatus Soleaferrea id.11350) || id:ebi-a-GCST90016976	Gut microbiota abundance (genus Candidatus Soleaferrea id.11350)	Gut microbiota abundance (genus Candidatus Soleaferrea id.11350) || ||	3	8546325	0.0066	2.06e-06	25913	NicotineDenpendence	NicotineDenpendence	TRUE	0.000861713	25913	1.65e-05	14306	TRUE	0.015152
rs10868836	G	A	G	A	-0.0317	-0.0457231	0.3907	0.5964	ebi-a-GCST90016977	9	73096408	0.0256062	14306	0.0642703	Gut microbiota abundance (genus Catenibacterium id.2153) || id:ebi-a-GCST90016977	Gut microbiota abundance (genus Catenibacterium id.2153)	Gut microbiota abundance (genus Catenibacterium id.2153) || ||	9	73096408	0.0068	3.63e-06	25913	NicotineDenpendence	NicotineDenpendence	TRUE	0.000838016	25913	0.000222857	14306	TRUE	0.178116
rs12645181	C	T	C	T	-0.0486	0.0078148	0.2268	0.8449	ebi-a-GCST90016977	4	68765308	0.0327987	14306	0.878619	Gut microbiota abundance (genus Catenibacterium id.2153) || id:ebi-a-GCST90016977	Gut microbiota abundance (genus Catenibacterium id.2153)	Gut microbiota abundance (genus Catenibacterium id.2153) || ||	4	68765308	0.0099	9.65e-07	25913	NicotineDenpendence	NicotineDenpendence	TRUE	0.000929211	25913	3.97e-06	14306	TRUE	0.00621958
rs13284520	A	C	A	C	0.0368	0.0297415	0.6603	0.835	ebi-a-GCST90016977	9	136502572	0.033561	14306	0.362391	Gut microbiota abundance (genus Catenibacterium id.2153) || id:ebi-a-GCST90016977	Gut microbiota abundance (genus Catenibacterium id.2153)	Gut microbiota abundance (genus Catenibacterium id.2153) || ||	9	136502572	0.0077	1.55e-06	25913	NicotineDenpendence	NicotineDenpendence	TRUE	0.000880739	25913	5.49e-05	14306	TRUE	0.0324766
rs138544659	T	G	T	G	-0.0603	-0.0472494	0.6701	0.6302	ebi-a-GCST90016977	15	78900701	0.0268392	14306	0.0851334	Gut microbiota abundance (genus Catenibacterium id.2153) || id:ebi-a-GCST90016977	Gut microbiota abundance (genus Catenibacterium id.2153)	Gut microbiota abundance (genus Catenibacterium id.2153) || ||	15	78900701	0.0076	1.78e-15	25666	NicotineDenpendence	NicotineDenpendence	TRUE	0.00244692	25666	0.000216622	14306	TRUE	0.000856524
rs2058518	G	A	G	A	0.0363	-0.0283755	0.68	0.3022	ebi-a-GCST90016977	7	8214451	0.0281227	14306	0.320554	Gut microbiota abundance (genus Catenibacterium id.2153) || id:ebi-a-GCST90016977	Gut microbiota abundance (genus Catenibacterium id.2153)	Gut microbiota abundance (genus Catenibacterium id.2153) || ||	7	8214451	0.0075	1.36e-06	21191	NicotineDenpendence	NicotineDenpendence	TRUE	0.00110433	21191	7.12e-05	14306	TRUE	0.0218853
rs7096546	C	G	C	G	0.0411	-0.0120049	0.7188	0.92744	ebi-a-GCST90016977	10	115244062	0.0395041	14306	0.902576	Gut microbiota abundance (genus Catenibacterium id.2153) || id:ebi-a-GCST90016977	Gut microbiota abundance (genus Catenibacterium id.2153)	Gut microbiota abundance (genus Catenibacterium id.2153) || ||	10	115244062	0.0088	2.65e-06	25913	NicotineDenpendence	NicotineDenpendence	FALSE	0.000841141	25913	6.46e-06	14306	TRUE	0.0110521
rs875041	C	T	C	T	0.0353	0.00265811	0.519	0.6402	ebi-a-GCST90016977	20	31383530	0.0254583	14306	0.913744	Gut microbiota abundance (genus Catenibacterium id.2153) || id:ebi-a-GCST90016977	Gut microbiota abundance (genus Catenibacterium id.2153)	Gut microbiota abundance (genus Catenibacterium id.2153) || ||	20	31383530	0.0066	9.4e-08	25913	NicotineDenpendence	NicotineDenpendence	TRUE	0.0011028	25913	7.62e-07	14306	TRUE	0.00190068
rs9600255	G	A	G	A	0.0383	-0.021791	0.5506	0.2883	ebi-a-GCST90016977	13	74875648	0.0279693	14306	0.441539	Gut microbiota abundance (genus Catenibacterium id.2153) || id:ebi-a-GCST90016977	Gut microbiota abundance (genus Catenibacterium id.2153)	Gut microbiota abundance (genus Catenibacterium id.2153) || ||	13	74875648	0.0079	1.27e-06	25913	NicotineDenpendence	NicotineDenpendence	TRUE	0.000906286	25913	4.24e-05	14306	TRUE	0.0234814
rs9848605	C	T	C	T	0.0312	0.0279758	0.4072	0.5239	ebi-a-GCST90016977	3	8546325	0.0256782	14306	0.285989	Gut microbiota abundance (genus Catenibacterium id.2153) || id:ebi-a-GCST90016977	Gut microbiota abundance (genus Catenibacterium id.2153)	Gut microbiota abundance (genus Catenibacterium id.2153) || ||	3	8546325	0.0066	2.06e-06	25913	NicotineDenpendence	NicotineDenpendence	TRUE	0.000861713	25913	8.3e-05	14306	TRUE	0.0518516
rs10868836	G	A	G	A	-0.0317	-0.00555538	0.3907	0.5964	ebi-a-GCST90016978	9	73096408	0.0113252	14306	0.634077	Gut microbiota abundance (genus Christensenellaceae R 7group id.11283) || id:ebi-a-GCST90016978	Gut microbiota abundance (genus Christensenellaceae R 7group id.11283)	Gut microbiota abundance (genus Christensenellaceae R 7group id.11283) || ||	9	73096408	0.0068	3.63e-06	25913	NicotineDenpendence	NicotineDenpendence	TRUE	0.000838016	25913	1.68e-05	14306	TRUE	0.0170302
rs12130577	G	C	G	C	-0.0431	-0.000554717	0.2284	0.91153	ebi-a-GCST90016978	1	245915905	0.0198906	14306	0.994717	Gut microbiota abundance (genus Christensenellaceae R 7group id.11283) || id:ebi-a-GCST90016978	Gut microbiota abundance (genus Christensenellaceae R 7group id.11283)	Gut microbiota abundance (genus Christensenellaceae R 7group id.11283) || ||	1	245915905	0.009	1.63e-06	25913	NicotineDenpendence	NicotineDenpendence	FALSE	0.000884303	25913	5.44e-08	14306	TRUE	0.00460869
rs12645181	C	T	C	T	-0.0486	-0.0336224	0.2268	0.8449	ebi-a-GCST90016978	4	68765308	0.0149909	14306	0.0236173	Gut microbiota abundance (genus Christensenellaceae R 7group id.11283) || id:ebi-a-GCST90016978	Gut microbiota abundance (genus Christensenellaceae R 7group id.11283)	Gut microbiota abundance (genus Christensenellaceae R 7group id.11283) || ||	4	68765308	0.0099	9.65e-07	25913	NicotineDenpendence	NicotineDenpendence	TRUE	0.000929211	25913	0.000351554	14306	TRUE	0.259716
rs13284520	A	C	A	C	0.0368	-0.0171841	0.6603	0.835	ebi-a-GCST90016978	9	136502572	0.0147787	14306	0.223553	Gut microbiota abundance (genus Christensenellaceae R 7group id.11283) || id:ebi-a-GCST90016978	Gut microbiota abundance (genus Christensenellaceae R 7group id.11283)	Gut microbiota abundance (genus Christensenellaceae R 7group id.11283) || ||	9	136502572	0.0077	1.55e-06	25913	NicotineDenpendence	NicotineDenpendence	TRUE	0.000880739	25913	9.45e-05	14306	TRUE	0.0553001
rs138264203	G	A	G	A	0.0778	0.0331275	0.1375	0.93837	ebi-a-GCST90016978	2	26855435	0.0279326	14306	0.21506	Gut microbiota abundance (genus Christensenellaceae R 7group id.11283) || id:ebi-a-GCST90016978	Gut microbiota abundance (genus Christensenellaceae R 7group id.11283)	Gut microbiota abundance (genus Christensenellaceae R 7group id.11283) || ||	2	26855435	0.0161	1.29e-06	25913	NicotineDenpendence	NicotineDenpendence	TRUE	0.000900393	25913	9.83e-05	14306	TRUE	0.053667
rs138544659	T	G	T	G	-0.0603	-0.00693389	0.6701	0.6302	ebi-a-GCST90016978	15	78900701	0.011826	14306	0.549102	Gut microbiota abundance (genus Christensenellaceae R 7group id.11283) || id:ebi-a-GCST90016978	Gut microbiota abundance (genus Christensenellaceae R 7group id.11283)	Gut microbiota abundance (genus Christensenellaceae R 7group id.11283) || ||	15	78900701	0.0076	1.78e-15	25666	NicotineDenpendence	NicotineDenpendence	TRUE	0.00244692	25666	2.4e-05	14306	TRUE	1.91e-05
rs2058518	G	A	G	A	0.0363	-0.0147219	0.68	0.3022	ebi-a-GCST90016978	7	8214451	0.0123435	14306	0.226583	Gut microbiota abundance (genus Christensenellaceae R 7group id.11283) || id:ebi-a-GCST90016978	Gut microbiota abundance (genus Christensenellaceae R 7group id.11283)	Gut microbiota abundance (genus Christensenellaceae R 7group id.11283) || ||	7	8214451	0.0075	1.36e-06	21191	NicotineDenpendence	NicotineDenpendence	TRUE	0.00110433	21191	9.94e-05	14306	TRUE	0.0315211
rs7096546	C	G	C	G	0.0411	0.00543103	0.7188	0.92744	ebi-a-GCST90016978	10	115244062	0.0195895	14306	0.846866	Gut microbiota abundance (genus Christensenellaceae R 7group id.11283) || id:ebi-a-GCST90016978	Gut microbiota abundance (genus Christensenellaceae R 7group id.11283)	Gut microbiota abundance (genus Christensenellaceae R 7group id.11283) || ||	10	115244062	0.0088	2.65e-06	25913	NicotineDenpendence	NicotineDenpendence	FALSE	0.000841141	25913	5.37e-06	14306	TRUE	0.0103941
rs875041	C	T	C	T	0.0353	0.00428888	0.519	0.6402	ebi-a-GCST90016978	20	31383530	0.01136	14306	0.702115	Gut microbiota abundance (genus Christensenellaceae R 7group id.11283) || id:ebi-a-GCST90016978	Gut microbiota abundance (genus Christensenellaceae R 7group id.11283)	Gut microbiota abundance (genus Christensenellaceae R 7group id.11283) || ||	20	31383530	0.0066	9.4e-08	25913	NicotineDenpendence	NicotineDenpendence	TRUE	0.0011028	25913	9.96e-06	14306	TRUE	0.00390055
rs9600255	G	A	G	A	0.0383	-0.00151049	0.5506	0.2883	ebi-a-GCST90016978	13	74875648	0.0125424	14306	0.849317	Gut microbiota abundance (genus Christensenellaceae R 7group id.11283) || id:ebi-a-GCST90016978	Gut microbiota abundance (genus Christensenellaceae R 7group id.11283)	Gut microbiota abundance (genus Christensenellaceae R 7group id.11283) || ||	13	74875648	0.0079	1.27e-06	25913	NicotineDenpendence	NicotineDenpendence	TRUE	0.000906286	25913	1.01e-06	14306	TRUE	0.00520282
rs9848605	C	T	C	T	0.0312	0.00845556	0.4072	0.5239	ebi-a-GCST90016978	3	8546325	0.0113753	14306	0.389549	Gut microbiota abundance (genus Christensenellaceae R 7group id.11283) || id:ebi-a-GCST90016978	Gut microbiota abundance (genus Christensenellaceae R 7group id.11283)	Gut microbiota abundance (genus Christensenellaceae R 7group id.11283) || ||	3	8546325	0.0066	2.06e-06	25913	NicotineDenpendence	NicotineDenpendence	TRUE	0.000861713	25913	3.86e-05	14306	TRUE	0.0262699
rs10868836	G	A	G	A	-0.0317	-0.00800621	0.3907	0.5964	ebi-a-GCST90016979	9	73096408	0.022383	14306	0.744878	Gut microbiota abundance (genus Clostridium innocuum group id.14397) || id:ebi-a-GCST90016979	Gut microbiota abundance (genus Clostridium innocuum group id.14397)	Gut microbiota abundance (genus Clostridium innocuum group id.14397) || ||	9	73096408	0.0068	3.63e-06	25913	NicotineDenpendence	NicotineDenpendence	TRUE	0.000838016	25913	8.94e-06	14306	TRUE	0.0126783
rs12130577	G	C	G	C	-0.0431	-0.0119979	0.2284	0.91153	ebi-a-GCST90016979	1	245915905	0.0394907	14306	0.775072	Gut microbiota abundance (genus Clostridium innocuum group id.14397) || id:ebi-a-GCST90016979	Gut microbiota abundance (genus Clostridium innocuum group id.14397)	Gut microbiota abundance (genus Clostridium innocuum group id.14397) || ||	1	245915905	0.009	1.63e-06	25913	NicotineDenpendence	NicotineDenpendence	FALSE	0.000884303	25913	6.45e-06	14306	TRUE	0.00900916
rs12645181	C	T	C	T	-0.0486	-0.0337147	0.2268	0.8449	ebi-a-GCST90016979	4	68765308	0.0296906	14306	0.251575	Gut microbiota abundance (genus Clostridium innocuum group id.14397) || id:ebi-a-GCST90016979	Gut microbiota abundance (genus Clostridium innocuum group id.14397)	Gut microbiota abundance (genus Clostridium innocuum group id.14397) || ||	4	68765308	0.0099	9.65e-07	25913	NicotineDenpendence	NicotineDenpendence	TRUE	0.000929211	25913	9.01e-05	14306	TRUE	0.0438229
rs13284520	A	C	A	C	0.0368	-0.0167418	0.6603	0.835	ebi-a-GCST90016979	9	136502572	0.0292379	14306	0.514051	Gut microbiota abundance (genus Clostridium innocuum group id.14397) || id:ebi-a-GCST90016979	Gut microbiota abundance (genus Clostridium innocuum group id.14397)	Gut microbiota abundance (genus Clostridium innocuum group id.14397) || ||	9	136502572	0.0077	1.55e-06	25913	NicotineDenpendence	NicotineDenpendence	TRUE	0.000880739	25913	2.29e-05	14306	TRUE	0.0168394
rs138264203	G	A	G	A	0.0778	-0.0530433	0.1375	0.93837	ebi-a-GCST90016979	2	26855435	0.0544318	14306	0.34671	Gut microbiota abundance (genus Clostridium innocuum group id.14397) || id:ebi-a-GCST90016979	Gut microbiota abundance (genus Clostridium innocuum group id.14397)	Gut microbiota abundance (genus Clostridium innocuum group id.14397) || ||	2	26855435	0.0161	1.29e-06	25913	NicotineDenpendence	NicotineDenpendence	TRUE	0.000900393	25913	6.64e-05	14306	TRUE	0.0357937
rs138544659	T	G	T	G	-0.0603	-0.0080175	0.6701	0.6302	ebi-a-GCST90016979	15	78900701	0.0232705	14306	0.758502	Gut microbiota abundance (genus Clostridium innocuum group id.14397) || id:ebi-a-GCST90016979	Gut microbiota abundance (genus Clostridium innocuum group id.14397)	Gut microbiota abundance (genus Clostridium innocuum group id.14397) || ||	15	78900701	0.0076	1.78e-15	25666	NicotineDenpendence	NicotineDenpendence	TRUE	0.00244692	25666	8.3e-06	14306	TRUE	7.88e-06
rs2058518	G	A	G	A	0.0363	-0.00206747	0.68	0.3022	ebi-a-GCST90016979	7	8214451	0.0244048	14306	0.981352	Gut microbiota abundance (genus Clostridium innocuum group id.14397) || id:ebi-a-GCST90016979	Gut microbiota abundance (genus Clostridium innocuum group id.14397)	Gut microbiota abundance (genus Clostridium innocuum group id.14397) || ||	7	8214451	0.0075	1.36e-06	21191	NicotineDenpendence	NicotineDenpendence	TRUE	0.00110433	21191	5.02e-07	14306	TRUE	0.00264305
rs7096546	C	G	C	G	0.0411	0.0351533	0.7188	0.92744	ebi-a-GCST90016979	10	115244062	0.0391785	14306	0.443664	Gut microbiota abundance (genus Clostridium innocuum group id.14397) || id:ebi-a-GCST90016979	Gut microbiota abundance (genus Clostridium innocuum group id.14397)	Gut microbiota abundance (genus Clostridium innocuum group id.14397) || ||	10	115244062	0.0088	2.65e-06	25913	NicotineDenpendence	NicotineDenpendence	FALSE	0.000841141	25913	5.63e-05	14306	TRUE	0.0389444
rs875041	C	T	C	T	0.0353	0.010052	0.519	0.6402	ebi-a-GCST90016979	20	31383530	0.0225074	14306	0.666736	Gut microbiota abundance (genus Clostridium innocuum group id.14397) || id:ebi-a-GCST90016979	Gut microbiota abundance (genus Clostridium innocuum group id.14397)	Gut microbiota abundance (genus Clostridium innocuum group id.14397) || ||	20	31383530	0.0066	9.4e-08	25913	NicotineDenpendence	NicotineDenpendence	TRUE	0.0011028	25913	1.39e-05	14306	TRUE	0.00464524
rs9600255	G	A	G	A	0.0383	0.0309564	0.5506	0.2883	ebi-a-GCST90016979	13	74875648	0.0247017	14306	0.255358	Gut microbiota abundance (genus Clostridium innocuum group id.14397) || id:ebi-a-GCST90016979	Gut microbiota abundance (genus Clostridium innocuum group id.14397)	Gut microbiota abundance (genus Clostridium innocuum group id.14397) || ||	13	74875648	0.0079	1.27e-06	25913	NicotineDenpendence	NicotineDenpendence	TRUE	0.000906286	25913	0.000109785	14306	TRUE	0.0594332
rs9848605	C	T	C	T	0.0312	0.0124542	0.4072	0.5239	ebi-a-GCST90016979	3	8546325	0.0225858	14306	0.627051	Gut microbiota abundance (genus Clostridium innocuum group id.14397) || id:ebi-a-GCST90016979	Gut microbiota abundance (genus Clostridium innocuum group id.14397)	Gut microbiota abundance (genus Clostridium innocuum group id.14397) || ||	3	8546325	0.0066	2.06e-06	25913	NicotineDenpendence	NicotineDenpendence	TRUE	0.000861713	25913	2.13e-05	14306	TRUE	0.0174903
rs10868836	G	A	G	A	-0.0317	-0.0105757	0.3907	0.5964	ebi-a-GCST90016980	9	73096408	0.0121904	14306	0.430241	Gut microbiota abundance (genus Clostridium sensustricto1 id.1873) || id:ebi-a-GCST90016980	Gut microbiota abundance (genus Clostridium sensustricto1 id.1873)	Gut microbiota abundance (genus Clostridium sensustricto1 id.1873) || ||	9	73096408	0.0068	3.63e-06	25913	NicotineDenpendence	NicotineDenpendence	TRUE	0.000838016	25913	5.26e-05	14306	TRUE	0.0372106
rs12130577	G	C	G	C	-0.0431	0.0186851	0.2284	0.91153	ebi-a-GCST90016980	1	245915905	0.0215141	14306	0.361645	Gut microbiota abundance (genus Clostridium sensustricto1 id.1873) || id:ebi-a-GCST90016980	Gut microbiota abundance (genus Clostridium sensustricto1 id.1873)	Gut microbiota abundance (genus Clostridium sensustricto1 id.1873) || ||	1	245915905	0.009	1.63e-06	25913	NicotineDenpendence	NicotineDenpendence	FALSE	0.000884303	25913	5.27e-05	14306	TRUE	0.0308925
rs12645181	C	T	C	T	-0.0486	-0.00315628	0.2268	0.8449	ebi-a-GCST90016980	4	68765308	0.0160766	14306	0.894771	Gut microbiota abundance (genus Clostridium sensustricto1 id.1873) || id:ebi-a-GCST90016980	Gut microbiota abundance (genus Clostridium sensustricto1 id.1873)	Gut microbiota abundance (genus Clostridium sensustricto1 id.1873) || ||	4	68765308	0.0099	9.65e-07	25913	NicotineDenpendence	NicotineDenpendence	TRUE	0.000929211	25913	2.69e-06	14306	TRUE	0.00561188
rs13284520	A	C	A	C	0.0368	-0.00534543	0.6603	0.835	ebi-a-GCST90016980	9	136502572	0.0158771	14306	0.700477	Gut microbiota abundance (genus Clostridium sensustricto1 id.1873) || id:ebi-a-GCST90016980	Gut microbiota abundance (genus Clostridium sensustricto1 id.1873)	Gut microbiota abundance (genus Clostridium sensustricto1 id.1873) || ||	9	136502572	0.0077	1.55e-06	25913	NicotineDenpendence	NicotineDenpendence	TRUE	0.000880739	25913	7.92e-06	14306	TRUE	0.0098924
rs138264203	G	A	G	A	0.0778	-0.0156274	0.1375	0.93837	ebi-a-GCST90016980	2	26855435	0.0298746	14306	0.550875	Gut microbiota abundance (genus Clostridium sensustricto1 id.1873) || id:ebi-a-GCST90016980	Gut microbiota abundance (genus Clostridium sensustricto1 id.1873)	Gut microbiota abundance (genus Clostridium sensustricto1 id.1873) || ||	2	26855435	0.0161	1.29e-06	25913	NicotineDenpendence	NicotineDenpendence	TRUE	0.000900393	25913	1.91e-05	14306	TRUE	0.013833
rs138544659	T	G	T	G	-0.0603	-0.0211735	0.6701	0.6302	ebi-a-GCST90016980	15	78900701	0.0126956	14306	0.0882755	Gut microbiota abundance (genus Clostridium sensustricto1 id.1873) || id:ebi-a-GCST90016980	Gut microbiota abundance (genus Clostridium sensustricto1 id.1873)	Gut microbiota abundance (genus Clostridium sensustricto1 id.1873) || ||	15	78900701	0.0076	1.78e-15	25666	NicotineDenpendence	NicotineDenpendence	TRUE	0.00244692	25666	0.000194418	14306	TRUE	0.000654151
rs2058518	G	A	G	A	0.0363	-0.0337144	0.68	0.3022	ebi-a-GCST90016980	7	8214451	0.0132793	14306	0.00844034	Gut microbiota abundance (genus Clostridium sensustricto1 id.1873) || id:ebi-a-GCST90016980	Gut microbiota abundance (genus Clostridium sensustricto1 id.1873)	Gut microbiota abundance (genus Clostridium sensustricto1 id.1873) || ||	7	8214451	0.0075	1.36e-06	21191	NicotineDenpendence	NicotineDenpendence	TRUE	0.00110433	21191	0.00045043	14306	TRUE	0.2668
rs7096546	C	G	C	G	0.0411	-0.00964222	0.7188	0.92744	ebi-a-GCST90016980	10	115244062	0.021075	14306	0.954214	Gut microbiota abundance (genus Clostridium sensustricto1 id.1873) || id:ebi-a-GCST90016980	Gut microbiota abundance (genus Clostridium sensustricto1 id.1873)	Gut microbiota abundance (genus Clostridium sensustricto1 id.1873) || ||	10	115244062	0.0088	2.65e-06	25913	NicotineDenpendence	NicotineDenpendence	FALSE	0.000841141	25913	1.46e-05	14306	TRUE	0.0156175
rs875041	C	T	C	T	0.0353	0.00492051	0.519	0.6402	ebi-a-GCST90016980	20	31383530	0.0122212	14306	0.688554	Gut microbiota abundance (genus Clostridium sensustricto1 id.1873) || id:ebi-a-GCST90016980	Gut microbiota abundance (genus Clostridium sensustricto1 id.1873)	Gut microbiota abundance (genus Clostridium sensustricto1 id.1873) || ||	20	31383530	0.0066	9.4e-08	25913	NicotineDenpendence	NicotineDenpendence	TRUE	0.0011028	25913	1.13e-05	14306	TRUE	0.00415741
rs9600255	G	A	G	A	0.0383	0.030511	0.5506	0.2883	ebi-a-GCST90016980	13	74875648	0.0134777	14306	0.0273149	Gut microbiota abundance (genus Clostridium sensustricto1 id.1873) || id:ebi-a-GCST90016980	Gut microbiota abundance (genus Clostridium sensustricto1 id.1873)	Gut microbiota abundance (genus Clostridium sensustricto1 id.1873) || ||	13	74875648	0.0079	1.27e-06	25913	NicotineDenpendence	NicotineDenpendence	TRUE	0.000906286	25913	0.000358153	14306	TRUE	0.282873
rs9848605	C	T	C	T	0.0312	0.0119617	0.4072	0.5239	ebi-a-GCST90016980	3	8546325	0.0123171	14306	0.355841	Gut microbiota abundance (genus Clostridium sensustricto1 id.1873) || id:ebi-a-GCST90016980	Gut microbiota abundance (genus Clostridium sensustricto1 id.1873)	Gut microbiota abundance (genus Clostridium sensustricto1 id.1873) || ||	3	8546325	0.0066	2.06e-06	25913	NicotineDenpendence	NicotineDenpendence	TRUE	0.000861713	25913	6.59e-05	14306	TRUE	0.041416
rs10868836	G	A	G	A	-0.0317	0.0317188	0.3907	0.5964	ebi-a-GCST90016981	9	73096408	0.0120538	14306	0.00828018	Gut microbiota abundance (genus Collinsella id.815) || id:ebi-a-GCST90016981	Gut microbiota abundance (genus Collinsella id.815)	Gut microbiota abundance (genus Collinsella id.815) || ||	9	73096408	0.0068	3.63e-06	25913	NicotineDenpendence	NicotineDenpendence	TRUE	0.000838016	25913	0.000483858	14306	TRUE	0.504266
rs12130577	G	C	G	C	-0.0431	0.00948172	0.2284	0.91153	ebi-a-GCST90016981	1	245915905	0.0211514	14306	0.608774	Gut microbiota abundance (genus Collinsella id.815) || id:ebi-a-GCST90016981	Gut microbiota abundance (genus Collinsella id.815)	Gut microbiota abundance (genus Collinsella id.815) || ||	1	245915905	0.009	1.63e-06	25913	NicotineDenpendence	NicotineDenpendence	FALSE	0.000884303	25913	1.4e-05	14306	TRUE	0.0125691
rs12645181	C	T	C	T	-0.0486	0.00810822	0.2268	0.8449	ebi-a-GCST90016981	4	68765308	0.0160397	14306	0.576615	Gut microbiota abundance (genus Collinsella id.815) || id:ebi-a-GCST90016981	Gut microbiota abundance (genus Collinsella id.815)	Gut microbiota abundance (genus Collinsella id.815) || ||	4	68765308	0.0099	9.65e-07	25913	NicotineDenpendence	NicotineDenpendence	TRUE	0.000929211	25913	1.79e-05	14306	TRUE	0.0116866
rs13284520	A	C	A	C	0.0368	0.0132982	0.6603	0.835	ebi-a-GCST90016981	9	136502572	0.015767	14306	0.394052	Gut microbiota abundance (genus Collinsella id.815) || id:ebi-a-GCST90016981	Gut microbiota abundance (genus Collinsella id.815)	Gut microbiota abundance (genus Collinsella id.815) || ||	9	136502572	0.0077	1.55e-06	25913	NicotineDenpendence	NicotineDenpendence	TRUE	0.000880739	25913	4.97e-05	14306	TRUE	0.0297934
rs138264203	G	A	G	A	0.0778	0.00520298	0.1375	0.93837	ebi-a-GCST90016981	2	26855435	0.0297481	14306	0.892472	Gut microbiota abundance (genus Collinsella id.815) || id:ebi-a-GCST90016981	Gut microbiota abundance (genus Collinsella id.815)	Gut microbiota abundance (genus Collinsella id.815) || ||	2	26855435	0.0161	1.29e-06	25913	NicotineDenpendence	NicotineDenpendence	TRUE	0.000900393	25913	2.14e-06	14306	TRUE	0.00612416
rs138544659	T	G	T	G	-0.0603	0.00651902	0.6701	0.6302	ebi-a-GCST90016981	15	78900701	0.012643	14306	0.637852	Gut microbiota abundance (genus Collinsella id.815) || id:ebi-a-GCST90016981	Gut microbiota abundance (genus Collinsella id.815)	Gut microbiota abundance (genus Collinsella id.815) || ||	15	78900701	0.0076	1.78e-15	25666	NicotineDenpendence	NicotineDenpendence	TRUE	0.00244692	25666	1.86e-05	14306	TRUE	1.48e-05
rs2058518	G	A	G	A	0.0363	0.013272	0.68	0.3022	ebi-a-GCST90016981	7	8214451	0.0131545	14306	0.298982	Gut microbiota abundance (genus Collinsella id.815) || id:ebi-a-GCST90016981	Gut microbiota abundance (genus Collinsella id.815)	Gut microbiota abundance (genus Collinsella id.815) || ||	7	8214451	0.0075	1.36e-06	21191	NicotineDenpendence	NicotineDenpendence	TRUE	0.00110433	21191	7.12e-05	14306	TRUE	0.0218827
rs7096546	C	G	C	G	0.0411	0.0111182	0.7188	0.92744	ebi-a-GCST90016981	10	115244062	0.0210097	14306	0.312565	Gut microbiota abundance (genus Collinsella id.815) || id:ebi-a-GCST90016981	Gut microbiota abundance (genus Collinsella id.815)	Gut microbiota abundance (genus Collinsella id.815) || ||	10	115244062	0.0088	2.65e-06	25913	NicotineDenpendence	NicotineDenpendence	FALSE	0.000841141	25913	1.96e-05	14306	TRUE	0.0182649
rs875041	C	T	C	T	0.0353	0.00732869	0.519	0.6402	ebi-a-GCST90016981	20	31383530	0.0121393	14306	0.537742	Gut microbiota abundance (genus Collinsella id.815) || id:ebi-a-GCST90016981	Gut microbiota abundance (genus Collinsella id.815)	Gut microbiota abundance (genus Collinsella id.815) || ||	20	31383530	0.0066	9.4e-08	25913	NicotineDenpendence	NicotineDenpendence	TRUE	0.0011028	25913	2.55e-05	14306	TRUE	0.00683962
rs9600255	G	A	G	A	0.0383	0.00457354	0.5506	0.2883	ebi-a-GCST90016981	13	74875648	0.0134148	14306	0.715716	Gut microbiota abundance (genus Collinsella id.815) || id:ebi-a-GCST90016981	Gut microbiota abundance (genus Collinsella id.815)	Gut microbiota abundance (genus Collinsella id.815) || ||	13	74875648	0.0079	1.27e-06	25913	NicotineDenpendence	NicotineDenpendence	TRUE	0.000906286	25913	8.13e-06	14306	TRUE	0.00886514
rs9848605	C	T	C	T	0.0312	0.0095807	0.4072	0.5239	ebi-a-GCST90016981	3	8546325	0.0119984	14306	0.420774	Gut microbiota abundance (genus Collinsella id.815) || id:ebi-a-GCST90016981	Gut microbiota abundance (genus Collinsella id.815)	Gut microbiota abundance (genus Collinsella id.815) || ||	3	8546325	0.0066	2.06e-06	25913	NicotineDenpendence	NicotineDenpendence	TRUE	0.000861713	25913	4.46e-05	14306	TRUE	0.0294123
rs10868836	G	A	G	A	-0.0317	0.0131817	0.3907	0.5964	ebi-a-GCST90016982	9	73096408	0.0175091	14306	0.488838	Gut microbiota abundance (genus Coprobacter id.949) || id:ebi-a-GCST90016982	Gut microbiota abundance (genus Coprobacter id.949)	Gut microbiota abundance (genus Coprobacter id.949) || ||	9	73096408	0.0068	3.63e-06	25913	NicotineDenpendence	NicotineDenpendence	TRUE	0.000838016	25913	3.96e-05	14306	TRUE	0.0295923
rs12130577	G	C	G	C	-0.0431	-0.020318	0.2284	0.91153	ebi-a-GCST90016982	1	245915905	0.0304727	14306	0.545458	Gut microbiota abundance (genus Coprobacter id.949) || id:ebi-a-GCST90016982	Gut microbiota abundance (genus Coprobacter id.949)	Gut microbiota abundance (genus Coprobacter id.949) || ||	1	245915905	0.009	1.63e-06	25913	NicotineDenpendence	NicotineDenpendence	FALSE	0.000884303	25913	3.11e-05	14306	TRUE	0.0203201
rs12645181	C	T	C	T	-0.0486	-0.00449707	0.2268	0.8449	ebi-a-GCST90016982	4	68765308	0.0234511	14306	0.785737	Gut microbiota abundance (genus Coprobacter id.949) || id:ebi-a-GCST90016982	Gut microbiota abundance (genus Coprobacter id.949)	Gut microbiota abundance (genus Coprobacter id.949) || ||	4	68765308	0.0099	9.65e-07	25913	NicotineDenpendence	NicotineDenpendence	TRUE	0.000929211	25913	2.57e-06	14306	TRUE	0.00554909
rs13284520	A	C	A	C	0.0368	-0.0267901	0.6603	0.835	ebi-a-GCST90016982	9	136502572	0.0228271	14306	0.254065	Gut microbiota abundance (genus Coprobacter id.949) || id:ebi-a-GCST90016982	Gut microbiota abundance (genus Coprobacter id.949)	Gut microbiota abundance (genus Coprobacter id.949) || ||	9	136502572	0.0077	1.55e-06	25913	NicotineDenpendence	NicotineDenpendence	TRUE	0.000880739	25913	9.63e-05	14306	TRUE	0.0564166
rs138264203	G	A	G	A	0.0778	-0.000970118	0.1375	0.93837	ebi-a-GCST90016982	2	26855435	0.0462966	14306	0.977801	Gut microbiota abundance (genus Coprobacter id.949) || id:ebi-a-GCST90016982	Gut microbiota abundance (genus Coprobacter id.949)	Gut microbiota abundance (genus Coprobacter id.949) || ||	2	26855435	0.0161	1.29e-06	25913	NicotineDenpendence	NicotineDenpendence	TRUE	0.000900393	25913	3.07e-08	14306	TRUE	0.00417501
rs138544659	T	G	T	G	-0.0603	0.014392	0.6701	0.6302	ebi-a-GCST90016982	15	78900701	0.0181954	14306	0.432674	Gut microbiota abundance (genus Coprobacter id.949) || id:ebi-a-GCST90016982	Gut microbiota abundance (genus Coprobacter id.949)	Gut microbiota abundance (genus Coprobacter id.949) || ||	15	78900701	0.0076	1.78e-15	25666	NicotineDenpendence	NicotineDenpendence	TRUE	0.00244692	25666	4.37e-05	14306	TRUE	3.95e-05
rs2058518	G	A	G	A	0.0363	-0.0296379	0.68	0.3022	ebi-a-GCST90016982	7	8214451	0.0190808	14306	0.12269	Gut microbiota abundance (genus Coprobacter id.949) || id:ebi-a-GCST90016982	Gut microbiota abundance (genus Coprobacter id.949)	Gut microbiota abundance (genus Coprobacter id.949) || ||	7	8214451	0.0075	1.36e-06	21191	NicotineDenpendence	NicotineDenpendence	TRUE	0.00110433	21191	0.000168644	14306	TRUE	0.0612287
rs7096546	C	G	C	G	0.0411	0.00540221	0.7188	0.92744	ebi-a-GCST90016982	10	115244062	0.0316736	14306	0.913736	Gut microbiota abundance (genus Coprobacter id.949) || id:ebi-a-GCST90016982	Gut microbiota abundance (genus Coprobacter id.949)	Gut microbiota abundance (genus Coprobacter id.949) || ||	10	115244062	0.0088	2.65e-06	25913	NicotineDenpendence	NicotineDenpendence	FALSE	0.000841141	25913	2.03e-06	14306	TRUE	0.00809537
rs875041	C	T	C	T	0.0353	0.0037749	0.519	0.6402	ebi-a-GCST90016982	20	31383530	0.0175941	14306	0.835295	Gut microbiota abundance (genus Coprobacter id.949) || id:ebi-a-GCST90016982	Gut microbiota abundance (genus Coprobacter id.949)	Gut microbiota abundance (genus Coprobacter id.949) || ||	20	31383530	0.0066	9.4e-08	25913	NicotineDenpendence	NicotineDenpendence	TRUE	0.0011028	25913	3.22e-06	14306	TRUE	0.00255358
rs9600255	G	A	G	A	0.0383	0.00337897	0.5506	0.2883	ebi-a-GCST90016982	13	74875648	0.0194859	14306	0.831229	Gut microbiota abundance (genus Coprobacter id.949) || id:ebi-a-GCST90016982	Gut microbiota abundance (genus Coprobacter id.949)	Gut microbiota abundance (genus Coprobacter id.949) || ||	13	74875648	0.0079	1.27e-06	25913	NicotineDenpendence	NicotineDenpendence	TRUE	0.000906286	25913	2.1e-06	14306	TRUE	0.00592906
rs9848605	C	T	C	T	0.0312	-0.0122734	0.4072	0.5239	ebi-a-GCST90016982	3	8546325	0.0178827	14306	0.494688	Gut microbiota abundance (genus Coprobacter id.949) || id:ebi-a-GCST90016982	Gut microbiota abundance (genus Coprobacter id.949)	Gut microbiota abundance (genus Coprobacter id.949) || ||	3	8546325	0.0066	2.06e-06	25913	NicotineDenpendence	NicotineDenpendence	TRUE	0.000861713	25913	3.29e-05	14306	TRUE	0.0233323
rs10868836	G	A	G	A	-0.0317	-0.0172594	0.3907	0.5964	ebi-a-GCST90016983	9	73096408	0.0111956	14306	0.118975	Gut microbiota abundance (genus Coprococcus1 id.11301) || id:ebi-a-GCST90016983	Gut microbiota abundance (genus Coprococcus1 id.11301)	Gut microbiota abundance (genus Coprococcus1 id.11301) || ||	9	73096408	0.0068	3.63e-06	25913	NicotineDenpendence	NicotineDenpendence	TRUE	0.000838016	25913	0.000166122	14306	TRUE	0.122974
rs12130577	G	C	G	C	-0.0431	0.007533	0.2284	0.91153	ebi-a-GCST90016983	1	245915905	0.019668	14306	0.730007	Gut microbiota abundance (genus Coprococcus1 id.11301) || id:ebi-a-GCST90016983	Gut microbiota abundance (genus Coprococcus1 id.11301)	Gut microbiota abundance (genus Coprococcus1 id.11301) || ||	1	245915905	0.009	1.63e-06	25913	NicotineDenpendence	NicotineDenpendence	FALSE	0.000884303	25913	1.03e-05	14306	TRUE	0.0108298
rs12645181	C	T	C	T	-0.0486	0.00357556	0.2268	0.8449	ebi-a-GCST90016983	4	68765308	0.0148058	14306	0.858718	Gut microbiota abundance (genus Coprococcus1 id.11301) || id:ebi-a-GCST90016983	Gut microbiota abundance (genus Coprococcus1 id.11301)	Gut microbiota abundance (genus Coprococcus1 id.11301) || ||	4	68765308	0.0099	9.65e-07	25913	NicotineDenpendence	NicotineDenpendence	TRUE	0.000929211	25913	4.08e-06	14306	TRUE	0.00626878
rs13284520	A	C	A	C	0.0368	-0.00410713	0.6603	0.835	ebi-a-GCST90016983	9	136502572	0.0146005	14306	0.691231	Gut microbiota abundance (genus Coprococcus1 id.11301) || id:ebi-a-GCST90016983	Gut microbiota abundance (genus Coprococcus1 id.11301)	Gut microbiota abundance (genus Coprococcus1 id.11301) || ||	9	136502572	0.0077	1.55e-06	25913	NicotineDenpendence	NicotineDenpendence	TRUE	0.000880739	25913	5.53e-06	14306	TRUE	0.00868999
rs138264203	G	A	G	A	0.0778	-0.0284463	0.1375	0.93837	ebi-a-GCST90016983	2	26855435	0.0274283	14306	0.260339	Gut microbiota abundance (genus Coprococcus1 id.11301) || id:ebi-a-GCST90016983	Gut microbiota abundance (genus Coprococcus1 id.11301)	Gut microbiota abundance (genus Coprococcus1 id.11301) || ||	2	26855435	0.0161	1.29e-06	25913	NicotineDenpendence	NicotineDenpendence	TRUE	0.000900393	25913	7.52e-05	14306	TRUE	0.0404623
rs138544659	T	G	T	G	-0.0603	-0.0038116	0.6701	0.6302	ebi-a-GCST90016983	15	78900701	0.0116762	14306	0.708391	Gut microbiota abundance (genus Coprococcus1 id.11301) || id:ebi-a-GCST90016983	Gut microbiota abundance (genus Coprococcus1 id.11301)	Gut microbiota abundance (genus Coprococcus1 id.11301) || ||	15	78900701	0.0076	1.78e-15	25666	NicotineDenpendence	NicotineDenpendence	TRUE	0.00244692	25666	7.45e-06	14306	TRUE	7.36e-06
rs2058518	G	A	G	A	0.0363	-0.00764981	0.68	0.3022	ebi-a-GCST90016983	7	8214451	0.0122042	14306	0.511721	Gut microbiota abundance (genus Coprococcus1 id.11301) || id:ebi-a-GCST90016983	Gut microbiota abundance (genus Coprococcus1 id.11301)	Gut microbiota abundance (genus Coprococcus1 id.11301) || ||	7	8214451	0.0075	1.36e-06	21191	NicotineDenpendence	NicotineDenpendence	TRUE	0.00110433	21191	2.75e-05	14306	TRUE	0.00966408
rs7096546	C	G	C	G	0.0411	0.00825434	0.7188	0.92744	ebi-a-GCST90016983	10	115244062	0.0193565	14306	0.45946	Gut microbiota abundance (genus Coprococcus1 id.11301) || id:ebi-a-GCST90016983	Gut microbiota abundance (genus Coprococcus1 id.11301)	Gut microbiota abundance (genus Coprococcus1 id.11301) || ||	10	115244062	0.0088	2.65e-06	25913	NicotineDenpendence	NicotineDenpendence	FALSE	0.000841141	25913	1.27e-05	14306	TRUE	0.0145786
rs875041	C	T	C	T	0.0353	-0.00135336	0.519	0.6402	ebi-a-GCST90016983	20	31383530	0.0112253	14306	0.895616	Gut microbiota abundance (genus Coprococcus1 id.11301) || id:ebi-a-GCST90016983	Gut microbiota abundance (genus Coprococcus1 id.11301)	Gut microbiota abundance (genus Coprococcus1 id.11301) || ||	20	31383530	0.0066	9.4e-08	25913	NicotineDenpendence	NicotineDenpendence	TRUE	0.0011028	25913	1.02e-06	14306	TRUE	0.0019857
rs9600255	G	A	G	A	0.0383	-0.0250091	0.5506	0.2883	ebi-a-GCST90016983	13	74875648	0.0123909	14306	0.0487248	Gut microbiota abundance (genus Coprococcus1 id.11301) || id:ebi-a-GCST90016983	Gut microbiota abundance (genus Coprococcus1 id.11301)	Gut microbiota abundance (genus Coprococcus1 id.11301) || ||	13	74875648	0.0079	1.27e-06	25913	NicotineDenpendence	NicotineDenpendence	TRUE	0.000906286	25913	0.000284714	14306	TRUE	0.203769
rs9848605	C	T	C	T	0.0312	-0.00150556	0.4072	0.5239	ebi-a-GCST90016983	3	8546325	0.0112405	14306	0.960446	Gut microbiota abundance (genus Coprococcus1 id.11301) || id:ebi-a-GCST90016983	Gut microbiota abundance (genus Coprococcus1 id.11301)	Gut microbiota abundance (genus Coprococcus1 id.11301) || ||	3	8546325	0.0066	2.06e-06	25913	NicotineDenpendence	NicotineDenpendence	TRUE	0.000861713	25913	1.25e-06	14306	TRUE	0.00670141
rs10868836	G	A	G	A	-0.0317	-0.00573414	0.3907	0.5964	ebi-a-GCST90016984	9	73096408	0.0135122	14306	0.690089	Gut microbiota abundance (genus Coprococcus2 id.11302) || id:ebi-a-GCST90016984	Gut microbiota abundance (genus Coprococcus2 id.11302)	Gut microbiota abundance (genus Coprococcus2 id.11302) || ||	9	73096408	0.0068	3.63e-06	25913	NicotineDenpendence	NicotineDenpendence	TRUE	0.000838016	25913	1.26e-05	14306	TRUE	0.0147213
rs12130577	G	C	G	C	-0.0431	0.0225689	0.2284	0.91153	ebi-a-GCST90016984	1	245915905	0.0237383	14306	0.319069	Gut microbiota abundance (genus Coprococcus2 id.11302) || id:ebi-a-GCST90016984	Gut microbiota abundance (genus Coprococcus2 id.11302)	Gut microbiota abundance (genus Coprococcus2 id.11302) || ||	1	245915905	0.009	1.63e-06	25913	NicotineDenpendence	NicotineDenpendence	FALSE	0.000884303	25913	6.32e-05	14306	TRUE	0.0363982
rs12645181	C	T	C	T	-0.0486	-0.0183102	0.2268	0.8449	ebi-a-GCST90016984	4	68765308	0.0178655	14306	0.330016	Gut microbiota abundance (genus Coprococcus2 id.11302) || id:ebi-a-GCST90016984	Gut microbiota abundance (genus Coprococcus2 id.11302)	Gut microbiota abundance (genus Coprococcus2 id.11302) || ||	4	68765308	0.0099	9.65e-07	25913	NicotineDenpendence	NicotineDenpendence	TRUE	0.000929211	25913	7.34e-05	14306	TRUE	0.0353274
rs13284520	A	C	A	C	0.0368	0.00352053	0.6603	0.835	ebi-a-GCST90016984	9	136502572	0.0175887	14306	0.849125	Gut microbiota abundance (genus Coprococcus2 id.11302) || id:ebi-a-GCST90016984	Gut microbiota abundance (genus Coprococcus2 id.11302)	Gut microbiota abundance (genus Coprococcus2 id.11302) || ||	9	136502572	0.0077	1.55e-06	25913	NicotineDenpendence	NicotineDenpendence	TRUE	0.000880739	25913	2.8e-06	14306	TRUE	0.00716353
rs138264203	G	A	G	A	0.0778	-0.00575109	0.1375	0.93837	ebi-a-GCST90016984	2	26855435	0.0330961	14306	0.824707	Gut microbiota abundance (genus Coprococcus2 id.11302) || id:ebi-a-GCST90016984	Gut microbiota abundance (genus Coprococcus2 id.11302)	Gut microbiota abundance (genus Coprococcus2 id.11302) || ||	2	26855435	0.0161	1.29e-06	25913	NicotineDenpendence	NicotineDenpendence	TRUE	0.000900393	25913	2.11e-06	14306	TRUE	0.00610725
rs138544659	T	G	T	G	-0.0603	-0.00411779	0.6701	0.6302	ebi-a-GCST90016984	15	78900701	0.0140671	14306	0.708959	Gut microbiota abundance (genus Coprococcus2 id.11302) || id:ebi-a-GCST90016984	Gut microbiota abundance (genus Coprococcus2 id.11302)	Gut microbiota abundance (genus Coprococcus2 id.11302) || ||	15	78900701	0.0076	1.78e-15	25666	NicotineDenpendence	NicotineDenpendence	TRUE	0.00244692	25666	5.99e-06	14306	TRUE	6.49e-06
rs2058518	G	A	G	A	0.0363	-0.0089103	0.68	0.3022	ebi-a-GCST90016984	7	8214451	0.0147157	14306	0.587146	Gut microbiota abundance (genus Coprococcus2 id.11302) || id:ebi-a-GCST90016984	Gut microbiota abundance (genus Coprococcus2 id.11302)	Gut microbiota abundance (genus Coprococcus2 id.11302) || ||	7	8214451	0.0075	1.36e-06	21191	NicotineDenpendence	NicotineDenpendence	TRUE	0.00110433	21191	2.56e-05	14306	TRUE	0.00921169
rs7096546	C	G	C	G	0.0411	-0.0247939	0.7188	0.92744	ebi-a-GCST90016984	10	115244062	0.0233396	14306	0.316653	Gut microbiota abundance (genus Coprococcus2 id.11302) || id:ebi-a-GCST90016984	Gut microbiota abundance (genus Coprococcus2 id.11302)	Gut microbiota abundance (genus Coprococcus2 id.11302) || ||	10	115244062	0.0088	2.65e-06	25913	NicotineDenpendence	NicotineDenpendence	FALSE	0.000841141	25913	7.89e-05	14306	TRUE	0.0533228
rs875041	C	T	C	T	0.0353	0.0231029	0.519	0.6402	ebi-a-GCST90016984	20	31383530	0.0135341	14306	0.0882287	Gut microbiota abundance (genus Coprococcus2 id.11302) || id:ebi-a-GCST90016984	Gut microbiota abundance (genus Coprococcus2 id.11302)	Gut microbiota abundance (genus Coprococcus2 id.11302) || ||	20	31383530	0.0066	9.4e-08	25913	NicotineDenpendence	NicotineDenpendence	TRUE	0.0011028	25913	0.000203671	14306	TRUE	0.0689088
rs9600255	G	A	G	A	0.0383	-0.0316537	0.5506	0.2883	ebi-a-GCST90016984	13	74875648	0.014922	14306	0.0322033	Gut microbiota abundance (genus Coprococcus2 id.11302) || id:ebi-a-GCST90016984	Gut microbiota abundance (genus Coprococcus2 id.11302)	Gut microbiota abundance (genus Coprococcus2 id.11302) || ||	13	74875648	0.0079	1.27e-06	25913	NicotineDenpendence	NicotineDenpendence	TRUE	0.000906286	25913	0.000314486	14306	TRUE	0.234724
rs9848605	C	T	C	T	0.0312	-0.0105312	0.4072	0.5239	ebi-a-GCST90016984	3	8546325	0.0137169	14306	0.429507	Gut microbiota abundance (genus Coprococcus2 id.11302) || id:ebi-a-GCST90016984	Gut microbiota abundance (genus Coprococcus2 id.11302)	Gut microbiota abundance (genus Coprococcus2 id.11302) || ||	3	8546325	0.0066	2.06e-06	25913	NicotineDenpendence	NicotineDenpendence	TRUE	0.000861713	25913	4.12e-05	14306	TRUE	0.0276235
rs10868836	G	A	G	A	-0.0317	0.00147588	0.3907	0.5964	ebi-a-GCST90016985	9	73096408	0.0115019	14306	0.911	Gut microbiota abundance (genus Coprococcus3 id.11303) || id:ebi-a-GCST90016985	Gut microbiota abundance (genus Coprococcus3 id.11303)	Gut microbiota abundance (genus Coprococcus3 id.11303) || ||	9	73096408	0.0068	3.63e-06	25913	NicotineDenpendence	NicotineDenpendence	TRUE	0.000838016	25913	1.15e-06	14306	TRUE	0.00743307
rs12130577	G	C	G	C	-0.0431	0.00507219	0.2284	0.91153	ebi-a-GCST90016985	1	245915905	0.0202283	14306	0.858167	Gut microbiota abundance (genus Coprococcus3 id.11303) || id:ebi-a-GCST90016985	Gut microbiota abundance (genus Coprococcus3 id.11303)	Gut microbiota abundance (genus Coprococcus3 id.11303) || ||	1	245915905	0.009	1.63e-06	25913	NicotineDenpendence	NicotineDenpendence	FALSE	0.000884303	25913	4.4e-06	14306	TRUE	0.00794725
rs12645181	C	T	C	T	-0.0486	-0.00150287	0.2268	0.8449	ebi-a-GCST90016985	4	68765308	0.0152092	14306	0.953126	Gut microbiota abundance (genus Coprococcus3 id.11303) || id:ebi-a-GCST90016985	Gut microbiota abundance (genus Coprococcus3 id.11303)	Gut microbiota abundance (genus Coprococcus3 id.11303) || ||	4	68765308	0.0099	9.65e-07	25913	NicotineDenpendence	NicotineDenpendence	TRUE	0.000929211	25913	6.83e-07	14306	TRUE	0.00440076
rs13284520	A	C	A	C	0.0368	-0.0219805	0.6603	0.835	ebi-a-GCST90016985	9	136502572	0.0150121	14306	0.146216	Gut microbiota abundance (genus Coprococcus3 id.11303) || id:ebi-a-GCST90016985	Gut microbiota abundance (genus Coprococcus3 id.11303)	Gut microbiota abundance (genus Coprococcus3 id.11303) || ||	9	136502572	0.0077	1.55e-06	25913	NicotineDenpendence	NicotineDenpendence	TRUE	0.000880739	25913	0.000149854	14306	TRUE	0.0940163
rs138264203	G	A	G	A	0.0778	-0.0331486	0.1375	0.93837	ebi-a-GCST90016985	2	26855435	0.0283001	14306	0.23017	Gut microbiota abundance (genus Coprococcus3 id.11303) || id:ebi-a-GCST90016985	Gut microbiota abundance (genus Coprococcus3 id.11303)	Gut microbiota abundance (genus Coprococcus3 id.11303) || ||	2	26855435	0.0161	1.29e-06	25913	NicotineDenpendence	NicotineDenpendence	TRUE	0.000900393	25913	9.59e-05	14306	TRUE	0.0522246
rs138544659	T	G	T	G	-0.0603	-0.00640315	0.6701	0.6302	ebi-a-GCST90016985	15	78900701	0.012002	14306	0.599831	Gut microbiota abundance (genus Coprococcus3 id.11303) || id:ebi-a-GCST90016985	Gut microbiota abundance (genus Coprococcus3 id.11303)	Gut microbiota abundance (genus Coprococcus3 id.11303) || ||	15	78900701	0.0076	1.78e-15	25666	NicotineDenpendence	NicotineDenpendence	TRUE	0.00244692	25666	1.99e-05	14306	TRUE	1.58e-05
rs2058518	G	A	G	A	0.0363	0.00575912	0.68	0.3022	ebi-a-GCST90016985	7	8214451	0.0125494	14306	0.628999	Gut microbiota abundance (genus Coprococcus3 id.11303) || id:ebi-a-GCST90016985	Gut microbiota abundance (genus Coprococcus3 id.11303)	Gut microbiota abundance (genus Coprococcus3 id.11303) || ||	7	8214451	0.0075	1.36e-06	21191	NicotineDenpendence	NicotineDenpendence	TRUE	0.00110433	21191	1.47e-05	14306	TRUE	0.00658076
rs7096546	C	G	C	G	0.0411	0.00825833	0.7188	0.92744	ebi-a-GCST90016985	10	115244062	0.0198131	14306	0.590125	Gut microbiota abundance (genus Coprococcus3 id.11303) || id:ebi-a-GCST90016985	Gut microbiota abundance (genus Coprococcus3 id.11303)	Gut microbiota abundance (genus Coprococcus3 id.11303) || ||	10	115244062	0.0088	2.65e-06	25913	NicotineDenpendence	NicotineDenpendence	FALSE	0.000841141	25913	1.21e-05	14306	TRUE	0.0142695
rs875041	C	T	C	T	0.0353	0.023591	0.519	0.6402	ebi-a-GCST90016985	20	31383530	0.0115383	14306	0.0397539	Gut microbiota abundance (genus Coprococcus3 id.11303) || id:ebi-a-GCST90016985	Gut microbiota abundance (genus Coprococcus3 id.11303)	Gut microbiota abundance (genus Coprococcus3 id.11303) || ||	20	31383530	0.0066	9.4e-08	25913	NicotineDenpendence	NicotineDenpendence	TRUE	0.0011028	25913	0.000292163	14306	TRUE	0.121599
rs9600255	G	A	G	A	0.0383	-0.0175138	0.5506	0.2883	ebi-a-GCST90016985	13	74875648	0.0127324	14306	0.189745	Gut microbiota abundance (genus Coprococcus3 id.11303) || id:ebi-a-GCST90016985	Gut microbiota abundance (genus Coprococcus3 id.11303)	Gut microbiota abundance (genus Coprococcus3 id.11303) || ||	13	74875648	0.0079	1.27e-06	25913	NicotineDenpendence	NicotineDenpendence	TRUE	0.000906286	25913	0.000132259	14306	TRUE	0.0739701
rs9848605	C	T	C	T	0.0312	-0.000865498	0.4072	0.5239	ebi-a-GCST90016985	3	8546325	0.0115753	14306	0.992316	Gut microbiota abundance (genus Coprococcus3 id.11303) || id:ebi-a-GCST90016985	Gut microbiota abundance (genus Coprococcus3 id.11303)	Gut microbiota abundance (genus Coprococcus3 id.11303) || ||	3	8546325	0.0066	2.06e-06	25913	NicotineDenpendence	NicotineDenpendence	TRUE	0.000861713	25913	3.91e-07	14306	TRUE	0.00580101
rs10868836	G	A	G	A	-0.0317	-0.00759345	0.3907	0.5964	ebi-a-GCST90016986	9	73096408	0.0159386	14306	0.624028	Gut microbiota abundance (genus Defluviitaleaceae UCG011 id.11287) || id:ebi-a-GCST90016986	Gut microbiota abundance (genus Defluviitaleaceae UCG011 id.11287)	Gut microbiota abundance (genus Defluviitaleaceae UCG011 id.11287) || ||	9	73096408	0.0068	3.63e-06	25913	NicotineDenpendence	NicotineDenpendence	TRUE	0.000838016	25913	1.59e-05	14306	TRUE	0.0165127
rs12130577	G	C	G	C	-0.0431	0.0680243	0.2284	0.91153	ebi-a-GCST90016986	1	245915905	0.0278956	14306	0.0119699	Gut microbiota abundance (genus Defluviitaleaceae UCG011 id.11287) || id:ebi-a-GCST90016986	Gut microbiota abundance (genus Defluviitaleaceae UCG011 id.11287)	Gut microbiota abundance (genus Defluviitaleaceae UCG011 id.11287) || ||	1	245915905	0.009	1.63e-06	25913	NicotineDenpendence	NicotineDenpendence	FALSE	0.000884303	25913	0.000415546	14306	TRUE	0.368985
rs12645181	C	T	C	T	-0.0486	0.0267597	0.2268	0.8449	ebi-a-GCST90016986	4	68765308	0.0213881	14306	0.187735	Gut microbiota abundance (genus Defluviitaleaceae UCG011 id.11287) || id:ebi-a-GCST90016986	Gut microbiota abundance (genus Defluviitaleaceae UCG011 id.11287)	Gut microbiota abundance (genus Defluviitaleaceae UCG011 id.11287) || ||	4	68765308	0.0099	9.65e-07	25913	NicotineDenpendence	NicotineDenpendence	TRUE	0.000929211	25913	0.000109424	14306	TRUE	0.0544819
rs13284520	A	C	A	C	0.0368	-0.0132022	0.6603	0.835	ebi-a-GCST90016986	9	136502572	0.0207411	14306	0.529843	Gut microbiota abundance (genus Defluviitaleaceae UCG011 id.11287) || id:ebi-a-GCST90016986	Gut microbiota abundance (genus Defluviitaleaceae UCG011 id.11287)	Gut microbiota abundance (genus Defluviitaleaceae UCG011 id.11287) || ||	9	136502572	0.0077	1.55e-06	25913	NicotineDenpendence	NicotineDenpendence	TRUE	0.000880739	25913	2.83e-05	14306	TRUE	0.019341
rs138264203	G	A	G	A	0.0778	-0.0259179	0.1375	0.93837	ebi-a-GCST90016986	2	26855435	0.0410573	14306	0.51635	Gut microbiota abundance (genus Defluviitaleaceae UCG011 id.11287) || id:ebi-a-GCST90016986	Gut microbiota abundance (genus Defluviitaleaceae UCG011 id.11287)	Gut microbiota abundance (genus Defluviitaleaceae UCG011 id.11287) || ||	2	26855435	0.0161	1.29e-06	25913	NicotineDenpendence	NicotineDenpendence	TRUE	0.000900393	25913	2.79e-05	14306	TRUE	0.0175606
rs138544659	T	G	T	G	-0.0603	0.00538784	0.6701	0.6302	ebi-a-GCST90016986	15	78900701	0.0165599	14306	0.750907	Gut microbiota abundance (genus Defluviitaleaceae UCG011 id.11287) || id:ebi-a-GCST90016986	Gut microbiota abundance (genus Defluviitaleaceae UCG011 id.11287)	Gut microbiota abundance (genus Defluviitaleaceae UCG011 id.11287) || ||	15	78900701	0.0076	1.78e-15	25666	NicotineDenpendence	NicotineDenpendence	TRUE	0.00244692	25666	7.4e-06	14306	TRUE	7.33e-06
rs2058518	G	A	G	A	0.0363	-0.0260555	0.68	0.3022	ebi-a-GCST90016986	7	8214451	0.0172873	14306	0.111019	Gut microbiota abundance (genus Defluviitaleaceae UCG011 id.11287) || id:ebi-a-GCST90016986	Gut microbiota abundance (genus Defluviitaleaceae UCG011 id.11287)	Gut microbiota abundance (genus Defluviitaleaceae UCG011 id.11287) || ||	7	8214451	0.0075	1.36e-06	21191	NicotineDenpendence	NicotineDenpendence	TRUE	0.00110433	21191	0.000158788	14306	TRUE	0.0564637
rs7096546	C	G	C	G	0.0411	0.0092923	0.7188	0.92744	ebi-a-GCST90016986	10	115244062	0.0297995	14306	0.922901	Gut microbiota abundance (genus Defluviitaleaceae UCG011 id.11287) || id:ebi-a-GCST90016986	Gut microbiota abundance (genus Defluviitaleaceae UCG011 id.11287)	Gut microbiota abundance (genus Defluviitaleaceae UCG011 id.11287) || ||	10	115244062	0.0088	2.65e-06	25913	NicotineDenpendence	NicotineDenpendence	FALSE	0.000841141	25913	6.8e-06	14306	TRUE	0.0112552
rs875041	C	T	C	T	0.0353	0.0223281	0.519	0.6402	ebi-a-GCST90016986	20	31383530	0.016062	14306	0.167816	Gut microbiota abundance (genus Defluviitaleaceae UCG011 id.11287) || id:ebi-a-GCST90016986	Gut microbiota abundance (genus Defluviitaleaceae UCG011 id.11287)	Gut microbiota abundance (genus Defluviitaleaceae UCG011 id.11287) || ||	20	31383530	0.0066	9.4e-08	25913	NicotineDenpendence	NicotineDenpendence	TRUE	0.0011028	25913	0.000135079	14306	TRUE	0.0381391
rs9600255	G	A	G	A	0.0383	0.0139767	0.5506	0.2883	ebi-a-GCST90016986	13	74875648	0.0178397	14306	0.413001	Gut microbiota abundance (genus Defluviitaleaceae UCG011 id.11287) || id:ebi-a-GCST90016986	Gut microbiota abundance (genus Defluviitaleaceae UCG011 id.11287)	Gut microbiota abundance (genus Defluviitaleaceae UCG011 id.11287) || ||	13	74875648	0.0079	1.27e-06	25913	NicotineDenpendence	NicotineDenpendence	TRUE	0.000906286	25913	4.29e-05	14306	TRUE	0.0236966
rs9848605	C	T	C	T	0.0312	-0.015195	0.4072	0.5239	ebi-a-GCST90016986	3	8546325	0.0159543	14306	0.354191	Gut microbiota abundance (genus Defluviitaleaceae UCG011 id.11287) || id:ebi-a-GCST90016986	Gut microbiota abundance (genus Defluviitaleaceae UCG011 id.11287)	Gut microbiota abundance (genus Defluviitaleaceae UCG011 id.11287) || ||	3	8546325	0.0066	2.06e-06	25913	NicotineDenpendence	NicotineDenpendence	TRUE	0.000861713	25913	6.34e-05	14306	TRUE	0.0399389
rs10868836	G	A	G	A	-0.0317	-0.0160779	0.3907	0.5964	ebi-a-GCST90016987	9	73096408	0.0150195	14306	0.281764	Gut microbiota abundance (genus Desulfovibrio id.3173) || id:ebi-a-GCST90016987	Gut microbiota abundance (genus Desulfovibrio id.3173)	Gut microbiota abundance (genus Desulfovibrio id.3173) || ||	9	73096408	0.0068	3.63e-06	25913	NicotineDenpendence	NicotineDenpendence	TRUE	0.000838016	25913	8.01e-05	14306	TRUE	0.054786
rs12130577	G	C	G	C	-0.0431	0.00801045	0.2284	0.91153	ebi-a-GCST90016987	1	245915905	0.0262402	14306	0.68475	Gut microbiota abundance (genus Desulfovibrio id.3173) || id:ebi-a-GCST90016987	Gut microbiota abundance (genus Desulfovibrio id.3173)	Gut microbiota abundance (genus Desulfovibrio id.3173) || ||	1	245915905	0.009	1.63e-06	25913	NicotineDenpendence	NicotineDenpendence	FALSE	0.000884303	25913	6.52e-06	14306	TRUE	0.00904004
rs12645181	C	T	C	T	-0.0486	-0.0331555	0.2268	0.8449	ebi-a-GCST90016987	4	68765308	0.0200697	14306	0.130371	Gut microbiota abundance (genus Desulfovibrio id.3173) || id:ebi-a-GCST90016987	Gut microbiota abundance (genus Desulfovibrio id.3173)	Gut microbiota abundance (genus Desulfovibrio id.3173) || ||	4	68765308	0.0099	9.65e-07	25913	NicotineDenpendence	NicotineDenpendence	TRUE	0.000929211	25913	0.000190761	14306	TRUE	0.109323
rs13284520	A	C	A	C	0.0368	0.000464955	0.6603	0.835	ebi-a-GCST90016987	9	136502572	0.0196161	14306	0.909469	Gut microbiota abundance (genus Desulfovibrio id.3173) || id:ebi-a-GCST90016987	Gut microbiota abundance (genus Desulfovibrio id.3173)	Gut microbiota abundance (genus Desulfovibrio id.3173) || ||	9	136502572	0.0077	1.55e-06	25913	NicotineDenpendence	NicotineDenpendence	TRUE	0.000880739	25913	3.93e-08	14306	TRUE	0.00464346
rs138264203	G	A	G	A	0.0778	0.0483607	0.1375	0.93837	ebi-a-GCST90016987	2	26855435	0.0382467	14306	0.233956	Gut microbiota abundance (genus Desulfovibrio id.3173) || id:ebi-a-GCST90016987	Gut microbiota abundance (genus Desulfovibrio id.3173)	Gut microbiota abundance (genus Desulfovibrio id.3173) || ||	2	26855435	0.0161	1.29e-06	25913	NicotineDenpendence	NicotineDenpendence	TRUE	0.000900393	25913	0.000111761	14306	TRUE	0.0619659
rs138544659	T	G	T	G	-0.0603	0.0231829	0.6701	0.6302	ebi-a-GCST90016987	15	78900701	0.0156731	14306	0.134401	Gut microbiota abundance (genus Desulfovibrio id.3173) || id:ebi-a-GCST90016987	Gut microbiota abundance (genus Desulfovibrio id.3173)	Gut microbiota abundance (genus Desulfovibrio id.3173) || ||	15	78900701	0.0076	1.78e-15	25666	NicotineDenpendence	NicotineDenpendence	TRUE	0.00244692	25666	0.000152933	14306	TRUE	0.000371925
rs2058518	G	A	G	A	0.0363	-0.0267831	0.68	0.3022	ebi-a-GCST90016987	7	8214451	0.0163662	14306	0.114465	Gut microbiota abundance (genus Desulfovibrio id.3173) || id:ebi-a-GCST90016987	Gut microbiota abundance (genus Desulfovibrio id.3173)	Gut microbiota abundance (genus Desulfovibrio id.3173) || ||	7	8214451	0.0075	1.36e-06	21191	NicotineDenpendence	NicotineDenpendence	TRUE	0.00110433	21191	0.000187192	14306	TRUE	0.0706751
rs7096546	C	G	C	G	0.0411	-0.0218059	0.7188	0.92744	ebi-a-GCST90016987	10	115244062	0.0266692	14306	0.568514	Gut microbiota abundance (genus Desulfovibrio id.3173) || id:ebi-a-GCST90016987	Gut microbiota abundance (genus Desulfovibrio id.3173)	Gut microbiota abundance (genus Desulfovibrio id.3173) || ||	10	115244062	0.0088	2.65e-06	25913	NicotineDenpendence	NicotineDenpendence	FALSE	0.000841141	25913	4.67e-05	14306	TRUE	0.0332809
rs875041	C	T	C	T	0.0353	0.0144879	0.519	0.6402	ebi-a-GCST90016987	20	31383530	0.0151062	14306	0.340045	Gut microbiota abundance (genus Desulfovibrio id.3173) || id:ebi-a-GCST90016987	Gut microbiota abundance (genus Desulfovibrio id.3173)	Gut microbiota abundance (genus Desulfovibrio id.3173) || ||	20	31383530	0.0066	9.4e-08	25913	NicotineDenpendence	NicotineDenpendence	TRUE	0.0011028	25913	6.43e-05	14306	TRUE	0.0155492
rs9600255	G	A	G	A	0.0383	0.0139554	0.5506	0.2883	ebi-a-GCST90016987	13	74875648	0.0167368	14306	0.382824	Gut microbiota abundance (genus Desulfovibrio id.3173) || id:ebi-a-GCST90016987	Gut microbiota abundance (genus Desulfovibrio id.3173)	Gut microbiota abundance (genus Desulfovibrio id.3173) || ||	13	74875648	0.0079	1.27e-06	25913	NicotineDenpendence	NicotineDenpendence	TRUE	0.000906286	25913	4.86e-05	14306	TRUE	0.0263106
rs9848605	C	T	C	T	0.0312	-0.00443069	0.4072	0.5239	ebi-a-GCST90016987	3	8546325	0.0151484	14306	0.803514	Gut microbiota abundance (genus Desulfovibrio id.3173) || id:ebi-a-GCST90016987	Gut microbiota abundance (genus Desulfovibrio id.3173)	Gut microbiota abundance (genus Desulfovibrio id.3173) || ||	3	8546325	0.0066	2.06e-06	25913	NicotineDenpendence	NicotineDenpendence	TRUE	0.000861713	25913	5.98e-06	14306	TRUE	0.00976419
rs10868836	G	A	G	A	-0.0317	0.0216782	0.3907	0.5964	ebi-a-GCST90016988	9	73096408	0.0132314	14306	0.0982313	Gut microbiota abundance (genus Dialister id.2183) || id:ebi-a-GCST90016988	Gut microbiota abundance (genus Dialister id.2183)	Gut microbiota abundance (genus Dialister id.2183) || ||	9	73096408	0.0068	3.63e-06	25913	NicotineDenpendence	NicotineDenpendence	TRUE	0.000838016	25913	0.000187627	14306	TRUE	0.14299
rs12130577	G	C	G	C	-0.0431	-0.0305336	0.2284	0.91153	ebi-a-GCST90016988	1	245915905	0.0233311	14306	0.179425	Gut microbiota abundance (genus Dialister id.2183) || id:ebi-a-GCST90016988	Gut microbiota abundance (genus Dialister id.2183)	Gut microbiota abundance (genus Dialister id.2183) || ||	1	245915905	0.009	1.63e-06	25913	NicotineDenpendence	NicotineDenpendence	FALSE	0.000884303	25913	0.000119723	14306	TRUE	0.0710538
rs12645181	C	T	C	T	-0.0486	0.0154582	0.2268	0.8449	ebi-a-GCST90016988	4	68765308	0.0173818	14306	0.302242	Gut microbiota abundance (genus Dialister id.2183) || id:ebi-a-GCST90016988	Gut microbiota abundance (genus Dialister id.2183)	Gut microbiota abundance (genus Dialister id.2183) || ||	4	68765308	0.0099	9.65e-07	25913	NicotineDenpendence	NicotineDenpendence	TRUE	0.000929211	25913	5.53e-05	14306	TRUE	0.0268707
rs13284520	A	C	A	C	0.0368	-0.0277458	0.6603	0.835	ebi-a-GCST90016988	9	136502572	0.0172679	14306	0.109279	Gut microbiota abundance (genus Dialister id.2183) || id:ebi-a-GCST90016988	Gut microbiota abundance (genus Dialister id.2183)	Gut microbiota abundance (genus Dialister id.2183) || ||	9	136502572	0.0077	1.55e-06	25913	NicotineDenpendence	NicotineDenpendence	TRUE	0.000880739	25913	0.000180459	14306	TRUE	0.118729
rs138264203	G	A	G	A	0.0778	-0.0464581	0.1375	0.93837	ebi-a-GCST90016988	2	26855435	0.0335356	14306	0.149185	Gut microbiota abundance (genus Dialister id.2183) || id:ebi-a-GCST90016988	Gut microbiota abundance (genus Dialister id.2183)	Gut microbiota abundance (genus Dialister id.2183) || ||	2	26855435	0.0161	1.29e-06	25913	NicotineDenpendence	NicotineDenpendence	TRUE	0.000900393	25913	0.000134151	14306	TRUE	0.0768093
rs138544659	T	G	T	G	-0.0603	-0.00254328	0.6701	0.6302	ebi-a-GCST90016988	15	78900701	0.0137994	14306	0.853666	Gut microbiota abundance (genus Dialister id.2183) || id:ebi-a-GCST90016988	Gut microbiota abundance (genus Dialister id.2183)	Gut microbiota abundance (genus Dialister id.2183) || ||	15	78900701	0.0076	1.78e-15	25666	NicotineDenpendence	NicotineDenpendence	TRUE	0.00244692	25666	2.37e-06	14306	TRUE	4.29e-06
rs2058518	G	A	G	A	0.0363	0.00367932	0.68	0.3022	ebi-a-GCST90016988	7	8214451	0.01444	14306	0.845339	Gut microbiota abundance (genus Dialister id.2183) || id:ebi-a-GCST90016988	Gut microbiota abundance (genus Dialister id.2183)	Gut microbiota abundance (genus Dialister id.2183) || ||	7	8214451	0.0075	1.36e-06	21191	NicotineDenpendence	NicotineDenpendence	TRUE	0.00110433	21191	4.54e-06	14306	TRUE	0.00403961
rs7096546	C	G	C	G	0.0411	-0.0201513	0.7188	0.92744	ebi-a-GCST90016988	10	115244062	0.022456	14306	0.531867	Gut microbiota abundance (genus Dialister id.2183) || id:ebi-a-GCST90016988	Gut microbiota abundance (genus Dialister id.2183)	Gut microbiota abundance (genus Dialister id.2183) || ||	10	115244062	0.0088	2.65e-06	25913	NicotineDenpendence	NicotineDenpendence	FALSE	0.000841141	25913	5.63e-05	14306	TRUE	0.0389526
rs875041	C	T	C	T	0.0353	0.00217345	0.519	0.6402	ebi-a-GCST90016988	20	31383530	0.0132544	14306	0.851333	Gut microbiota abundance (genus Dialister id.2183) || id:ebi-a-GCST90016988	Gut microbiota abundance (genus Dialister id.2183)	Gut microbiota abundance (genus Dialister id.2183) || ||	20	31383530	0.0066	9.4e-08	25913	NicotineDenpendence	NicotineDenpendence	TRUE	0.0011028	25913	1.88e-06	14306	TRUE	0.00223181
rs9600255	G	A	G	A	0.0383	-0.000638906	0.5506	0.2883	ebi-a-GCST90016988	13	74875648	0.0145908	14306	0.999171	Gut microbiota abundance (genus Dialister id.2183) || id:ebi-a-GCST90016988	Gut microbiota abundance (genus Dialister id.2183)	Gut microbiota abundance (genus Dialister id.2183) || ||	13	74875648	0.0079	1.27e-06	25913	NicotineDenpendence	NicotineDenpendence	TRUE	0.000906286	25913	1.34e-07	14306	TRUE	0.00429395
rs9848605	C	T	C	T	0.0312	0.0297163	0.4072	0.5239	ebi-a-GCST90016988	3	8546325	0.0133049	14306	0.0243557	Gut microbiota abundance (genus Dialister id.2183) || id:ebi-a-GCST90016988	Gut microbiota abundance (genus Dialister id.2183)	Gut microbiota abundance (genus Dialister id.2183) || ||	3	8546325	0.0066	2.06e-06	25913	NicotineDenpendence	NicotineDenpendence	TRUE	0.000861713	25913	0.000348624	14306	TRUE	0.304798
rs10868836	G	A	G	A	-0.0317	0.00319526	0.3907	0.5964	ebi-a-GCST90016989	9	73096408	0.0109162	14306	0.735746	Gut microbiota abundance (genus Dorea id.1997) || id:ebi-a-GCST90016989	Gut microbiota abundance (genus Dorea id.1997)	Gut microbiota abundance (genus Dorea id.1997) || ||	9	73096408	0.0068	3.63e-06	25913	NicotineDenpendence	NicotineDenpendence	TRUE	0.000838016	25913	5.99e-06	14306	TRUE	0.0109328
rs12130577	G	C	G	C	-0.0431	0.0168157	0.2284	0.91153	ebi-a-GCST90016989	1	245915905	0.0191765	14306	0.358838	Gut microbiota abundance (genus Dorea id.1997) || id:ebi-a-GCST90016989	Gut microbiota abundance (genus Dorea id.1997)	Gut microbiota abundance (genus Dorea id.1997) || ||	1	245915905	0.009	1.63e-06	25913	NicotineDenpendence	NicotineDenpendence	FALSE	0.000884303	25913	5.38e-05	14306	TRUE	0.0314191
rs12645181	C	T	C	T	-0.0486	-0.00379848	0.2268	0.8449	ebi-a-GCST90016989	4	68765308	0.0144051	14306	0.889028	Gut microbiota abundance (genus Dorea id.1997) || id:ebi-a-GCST90016989	Gut microbiota abundance (genus Dorea id.1997)	Gut microbiota abundance (genus Dorea id.1997) || ||	4	68765308	0.0099	9.65e-07	25913	NicotineDenpendence	NicotineDenpendence	TRUE	0.000929211	25913	4.86e-06	14306	TRUE	0.00661623
rs13284520	A	C	A	C	0.0368	-0.00963045	0.6603	0.835	ebi-a-GCST90016989	9	136502572	0.0142497	14306	0.483465	Gut microbiota abundance (genus Dorea id.1997) || id:ebi-a-GCST90016989	Gut microbiota abundance (genus Dorea id.1997)	Gut microbiota abundance (genus Dorea id.1997) || ||	9	136502572	0.0077	1.55e-06	25913	NicotineDenpendence	NicotineDenpendence	TRUE	0.000880739	25913	3.19e-05	14306	TRUE	0.021036
rs138264203	G	A	G	A	0.0778	-0.0125462	0.1375	0.93837	ebi-a-GCST90016989	2	26855435	0.0270431	14306	0.658206	Gut microbiota abundance (genus Dorea id.1997) || id:ebi-a-GCST90016989	Gut microbiota abundance (genus Dorea id.1997)	Gut microbiota abundance (genus Dorea id.1997) || ||	2	26855435	0.0161	1.29e-06	25913	NicotineDenpendence	NicotineDenpendence	TRUE	0.000900393	25913	1.5e-05	14306	TRUE	0.0121052
rs138544659	T	G	T	G	-0.0603	0.0139052	0.6701	0.6302	ebi-a-GCST90016989	15	78900701	0.0113953	14306	0.224612	Gut microbiota abundance (genus Dorea id.1997) || id:ebi-a-GCST90016989	Gut microbiota abundance (genus Dorea id.1997)	Gut microbiota abundance (genus Dorea id.1997) || ||	15	78900701	0.0076	1.78e-15	25666	NicotineDenpendence	NicotineDenpendence	TRUE	0.00244692	25666	0.000104088	14306	TRUE	0.000165432
rs2058518	G	A	G	A	0.0363	-0.00122364	0.68	0.3022	ebi-a-GCST90016989	7	8214451	0.0119135	14306	0.979127	Gut microbiota abundance (genus Dorea id.1997) || id:ebi-a-GCST90016989	Gut microbiota abundance (genus Dorea id.1997)	Gut microbiota abundance (genus Dorea id.1997) || ||	7	8214451	0.0075	1.36e-06	21191	NicotineDenpendence	NicotineDenpendence	TRUE	0.00110433	21191	7.38e-07	14306	TRUE	0.00276648
rs7096546	C	G	C	G	0.0411	0.00554056	0.7188	0.92744	ebi-a-GCST90016989	10	115244062	0.0185849	14306	0.371628	Gut microbiota abundance (genus Dorea id.1997) || id:ebi-a-GCST90016989	Gut microbiota abundance (genus Dorea id.1997)	Gut microbiota abundance (genus Dorea id.1997) || ||	10	115244062	0.0088	2.65e-06	25913	NicotineDenpendence	NicotineDenpendence	FALSE	0.000841141	25913	6.21e-06	14306	TRUE	0.0109066
rs875041	C	T	C	T	0.0353	-0.00415883	0.519	0.6402	ebi-a-GCST90016989	20	31383530	0.01094	14306	0.723161	Gut microbiota abundance (genus Dorea id.1997) || id:ebi-a-GCST90016989	Gut microbiota abundance (genus Dorea id.1997)	Gut microbiota abundance (genus Dorea id.1997) || ||	20	31383530	0.0066	9.4e-08	25913	NicotineDenpendence	NicotineDenpendence	TRUE	0.0011028	25913	1.01e-05	14306	TRUE	0.00392656
rs9600255	G	A	G	A	0.0383	-0.0112897	0.5506	0.2883	ebi-a-GCST90016989	13	74875648	0.0120585	14306	0.372029	Gut microbiota abundance (genus Dorea id.1997) || id:ebi-a-GCST90016989	Gut microbiota abundance (genus Dorea id.1997)	Gut microbiota abundance (genus Dorea id.1997) || ||	13	74875648	0.0079	1.27e-06	25913	NicotineDenpendence	NicotineDenpendence	TRUE	0.000906286	25913	6.13e-05	14306	TRUE	0.0324048
rs9848605	C	T	C	T	0.0312	0.00323591	0.4072	0.5239	ebi-a-GCST90016989	3	8546325	0.0109847	14306	0.8065	Gut microbiota abundance (genus Dorea id.1997) || id:ebi-a-GCST90016989	Gut microbiota abundance (genus Dorea id.1997)	Gut microbiota abundance (genus Dorea id.1997) || ||	3	8546325	0.0066	2.06e-06	25913	NicotineDenpendence	NicotineDenpendence	TRUE	0.000861713	25913	6.07e-06	14306	TRUE	0.00981196
rs10868836	G	A	G	A	-0.0317	0.0260155	0.3907	0.5964	ebi-a-GCST90016990	9	73096408	0.0201514	14306	0.171707	Gut microbiota abundance (genus Eggerthella id.819) || id:ebi-a-GCST90016990	Gut microbiota abundance (genus Eggerthella id.819)	Gut microbiota abundance (genus Eggerthella id.819) || ||	9	73096408	0.0068	3.63e-06	25913	NicotineDenpendence	NicotineDenpendence	TRUE	0.000838016	25913	0.000116505	14306	TRUE	0.0812353
rs12130577	G	C	G	C	-0.0431	0.0120479	0.2284	0.91153	ebi-a-GCST90016990	1	245915905	0.0352923	14306	0.739374	Gut microbiota abundance (genus Eggerthella id.819) || id:ebi-a-GCST90016990	Gut microbiota abundance (genus Eggerthella id.819)	Gut microbiota abundance (genus Eggerthella id.819) || ||	1	245915905	0.009	1.63e-06	25913	NicotineDenpendence	NicotineDenpendence	FALSE	0.000884303	25913	8.15e-06	14306	TRUE	0.00983551
rs12645181	C	T	C	T	-0.0486	-0.0395198	0.2268	0.8449	ebi-a-GCST90016990	4	68765308	0.0267974	14306	0.157315	Gut microbiota abundance (genus Eggerthella id.819) || id:ebi-a-GCST90016990	Gut microbiota abundance (genus Eggerthella id.819)	Gut microbiota abundance (genus Eggerthella id.819) || ||	4	68765308	0.0099	9.65e-07	25913	NicotineDenpendence	NicotineDenpendence	TRUE	0.000929211	25913	0.000152027	14306	TRUE	0.0812446
rs13284520	A	C	A	C	0.0368	-0.0478913	0.6603	0.835	ebi-a-GCST90016990	9	136502572	0.0261887	14306	0.0690653	Gut microbiota abundance (genus Eggerthella id.819) || id:ebi-a-GCST90016990	Gut microbiota abundance (genus Eggerthella id.819)	Gut microbiota abundance (genus Eggerthella id.819) || ||	9	136502572	0.0077	1.55e-06	25913	NicotineDenpendence	NicotineDenpendence	TRUE	0.000880739	25913	0.000233736	14306	TRUE	0.166964
rs138264203	G	A	G	A	0.0778	0.0381934	0.1375	0.93837	ebi-a-GCST90016990	2	26855435	0.0523237	14306	0.468866	Gut microbiota abundance (genus Eggerthella id.819) || id:ebi-a-GCST90016990	Gut microbiota abundance (genus Eggerthella id.819)	Gut microbiota abundance (genus Eggerthella id.819) || ||	2	26855435	0.0161	1.29e-06	25913	NicotineDenpendence	NicotineDenpendence	TRUE	0.000900393	25913	3.72e-05	14306	TRUE	0.0217018
rs138544659	T	G	T	G	-0.0603	0.00930797	0.6701	0.6302	ebi-a-GCST90016990	15	78900701	0.0209328	14306	0.628825	Gut microbiota abundance (genus Eggerthella id.819) || id:ebi-a-GCST90016990	Gut microbiota abundance (genus Eggerthella id.819)	Gut microbiota abundance (genus Eggerthella id.819) || ||	15	78900701	0.0076	1.78e-15	25666	NicotineDenpendence	NicotineDenpendence	TRUE	0.00244692	25666	1.38e-05	14306	TRUE	1.14e-05
rs2058518	G	A	G	A	0.0363	0.0341492	0.68	0.3022	ebi-a-GCST90016990	7	8214451	0.0219682	14306	0.133922	Gut microbiota abundance (genus Eggerthella id.819) || id:ebi-a-GCST90016990	Gut microbiota abundance (genus Eggerthella id.819)	Gut microbiota abundance (genus Eggerthella id.819) || ||	7	8214451	0.0075	1.36e-06	21191	NicotineDenpendence	NicotineDenpendence	TRUE	0.00110433	21191	0.000168905	14306	TRUE	0.0613571
rs7096546	C	G	C	G	0.0411	-0.0294915	0.7188	0.92744	ebi-a-GCST90016990	10	115244062	0.0363184	14306	0.444267	Gut microbiota abundance (genus Eggerthella id.819) || id:ebi-a-GCST90016990	Gut microbiota abundance (genus Eggerthella id.819)	Gut microbiota abundance (genus Eggerthella id.819) || ||	10	115244062	0.0088	2.65e-06	25913	NicotineDenpendence	NicotineDenpendence	FALSE	0.000841141	25913	4.61e-05	14306	TRUE	0.0329095
rs875041	C	T	C	T	0.0353	0.0148316	0.519	0.6402	ebi-a-GCST90016990	20	31383530	0.0202745	14306	0.465121	Gut microbiota abundance (genus Eggerthella id.819) || id:ebi-a-GCST90016990	Gut microbiota abundance (genus Eggerthella id.819)	Gut microbiota abundance (genus Eggerthella id.819) || ||	20	31383530	0.0066	9.4e-08	25913	NicotineDenpendence	NicotineDenpendence	TRUE	0.0011028	25913	3.74e-05	14306	TRUE	0.00926938
rs9600255	G	A	G	A	0.0383	-0.0156361	0.5506	0.2883	ebi-a-GCST90016990	13	74875648	0.0224101	14306	0.428945	Gut microbiota abundance (genus Eggerthella id.819) || id:ebi-a-GCST90016990	Gut microbiota abundance (genus Eggerthella id.819)	Gut microbiota abundance (genus Eggerthella id.819) || ||	13	74875648	0.0079	1.27e-06	25913	NicotineDenpendence	NicotineDenpendence	TRUE	0.000906286	25913	3.4e-05	14306	TRUE	0.0197624
rs9848605	C	T	C	T	0.0312	0.0324893	0.4072	0.5239	ebi-a-GCST90016990	3	8546325	0.0199809	14306	0.097645	Gut microbiota abundance (genus Eggerthella id.819) || id:ebi-a-GCST90016990	Gut microbiota abundance (genus Eggerthella id.819)	Gut microbiota abundance (genus Eggerthella id.819) || ||	3	8546325	0.0066	2.06e-06	25913	NicotineDenpendence	NicotineDenpendence	TRUE	0.000861713	25913	0.000184805	14306	TRUE	0.130095
rs10868836	G	A	G	A	-0.0317	-0.0336856	0.3907	0.5964	ebi-a-GCST90016991	9	73096408	0.0192707	14306	0.0786122	Gut microbiota abundance (genus Eisenbergiella id.11304) || id:ebi-a-GCST90016991	Gut microbiota abundance (genus Eisenbergiella id.11304)	Gut microbiota abundance (genus Eisenbergiella id.11304) || ||	9	73096408	0.0068	3.63e-06	25913	NicotineDenpendence	NicotineDenpendence	TRUE	0.000838016	25913	0.000213572	14306	TRUE	0.168587
rs12130577	G	C	G	C	-0.0431	-0.0469042	0.2284	0.91153	ebi-a-GCST90016991	1	245915905	0.0333617	14306	0.190985	Gut microbiota abundance (genus Eisenbergiella id.11304) || id:ebi-a-GCST90016991	Gut microbiota abundance (genus Eisenbergiella id.11304)	Gut microbiota abundance (genus Eisenbergiella id.11304) || ||	1	245915905	0.009	1.63e-06	25913	NicotineDenpendence	NicotineDenpendence	FALSE	0.000884303	25913	0.000138169	14306	TRUE	0.0841493
rs12645181	C	T	C	T	-0.0486	-0.023047	0.2268	0.8449	ebi-a-GCST90016991	4	68765308	0.0260093	14306	0.379969	Gut microbiota abundance (genus Eisenbergiella id.11304) || id:ebi-a-GCST90016991	Gut microbiota abundance (genus Eisenbergiella id.11304)	Gut microbiota abundance (genus Eisenbergiella id.11304) || ||	4	68765308	0.0099	9.65e-07	25913	NicotineDenpendence	NicotineDenpendence	TRUE	0.000929211	25913	5.49e-05	14306	TRUE	0.0266928
rs13284520	A	C	A	C	0.0368	0.0128861	0.6603	0.835	ebi-a-GCST90016991	9	136502572	0.0251546	14306	0.639066	Gut microbiota abundance (genus Eisenbergiella id.11304) || id:ebi-a-GCST90016991	Gut microbiota abundance (genus Eisenbergiella id.11304)	Gut microbiota abundance (genus Eisenbergiella id.11304) || ||	9	136502572	0.0077	1.55e-06	25913	NicotineDenpendence	NicotineDenpendence	TRUE	0.000880739	25913	1.83e-05	14306	TRUE	0.0147435
rs138264203	G	A	G	A	0.0778	-0.0352132	0.1375	0.93837	ebi-a-GCST90016991	2	26855435	0.0533116	14306	0.528186	Gut microbiota abundance (genus Eisenbergiella id.11304) || id:ebi-a-GCST90016991	Gut microbiota abundance (genus Eisenbergiella id.11304)	Gut microbiota abundance (genus Eisenbergiella id.11304) || ||	2	26855435	0.0161	1.29e-06	25913	NicotineDenpendence	NicotineDenpendence	TRUE	0.000900393	25913	3.05e-05	14306	TRUE	0.0187093
rs138544659	T	G	T	G	-0.0603	-0.0339713	0.6701	0.6302	ebi-a-GCST90016991	15	78900701	0.0200668	14306	0.093713	Gut microbiota abundance (genus Eisenbergiella id.11304) || id:ebi-a-GCST90016991	Gut microbiota abundance (genus Eisenbergiella id.11304)	Gut microbiota abundance (genus Eisenbergiella id.11304) || ||	15	78900701	0.0076	1.78e-15	25666	NicotineDenpendence	NicotineDenpendence	TRUE	0.00244692	25666	0.00020032	14306	TRUE	0.000704108
rs2058518	G	A	G	A	0.0363	0.0269953	0.68	0.3022	ebi-a-GCST90016991	7	8214451	0.0210019	14306	0.204799	Gut microbiota abundance (genus Eisenbergiella id.11304) || id:ebi-a-GCST90016991	Gut microbiota abundance (genus Eisenbergiella id.11304)	Gut microbiota abundance (genus Eisenbergiella id.11304) || ||	7	8214451	0.0075	1.36e-06	21191	NicotineDenpendence	NicotineDenpendence	TRUE	0.00110433	21191	0.000115492	14306	TRUE	0.0376339
rs7096546	C	G	C	G	0.0411	-0.0219924	0.7188	0.92744	ebi-a-GCST90016991	10	115244062	0.0347557	14306	0.385653	Gut microbiota abundance (genus Eisenbergiella id.11304) || id:ebi-a-GCST90016991	Gut microbiota abundance (genus Eisenbergiella id.11304)	Gut microbiota abundance (genus Eisenbergiella id.11304) || ||	10	115244062	0.0088	2.65e-06	25913	NicotineDenpendence	NicotineDenpendence	FALSE	0.000841141	25913	2.8e-05	14306	TRUE	0.0227823
rs875041	C	T	C	T	0.0353	-0.00817641	0.519	0.6402	ebi-a-GCST90016991	20	31383530	0.0194439	14306	0.660795	Gut microbiota abundance (genus Eisenbergiella id.11304) || id:ebi-a-GCST90016991	Gut microbiota abundance (genus Eisenbergiella id.11304)	Gut microbiota abundance (genus Eisenbergiella id.11304) || ||	20	31383530	0.0066	9.4e-08	25913	NicotineDenpendence	NicotineDenpendence	TRUE	0.0011028	25913	1.24e-05	14306	TRUE	0.00434993
rs9600255	G	A	G	A	0.0383	0.00719104	0.5506	0.2883	ebi-a-GCST90016991	13	74875648	0.0214265	14306	0.764413	Gut microbiota abundance (genus Eisenbergiella id.11304) || id:ebi-a-GCST90016991	Gut microbiota abundance (genus Eisenbergiella id.11304)	Gut microbiota abundance (genus Eisenbergiella id.11304) || ||	13	74875648	0.0079	1.27e-06	25913	NicotineDenpendence	NicotineDenpendence	TRUE	0.000906286	25913	7.87e-06	14306	TRUE	0.00875489
rs9848605	C	T	C	T	0.0312	0.00563001	0.4072	0.5239	ebi-a-GCST90016991	3	8546325	0.0192998	14306	0.794017	Gut microbiota abundance (genus Eisenbergiella id.11304) || id:ebi-a-GCST90016991	Gut microbiota abundance (genus Eisenbergiella id.11304)	Gut microbiota abundance (genus Eisenbergiella id.11304) || ||	3	8546325	0.0066	2.06e-06	25913	NicotineDenpendence	NicotineDenpendence	TRUE	0.000861713	25913	5.95e-06	14306	TRUE	0.00974665
[truncated: 1,359 more rows]

## Sheet: Table S4
Table S4 Results of univariate Mendelian randomization analysis on the effect of nicotine dependence on gut microbiota
exposure	outcome	id.outcome	method	nsnp	b	se	pval	lo_ci	up_ci
[truncated: 1,040 more rows]

## Sheet: Table S5
Table S5 Results of multivariate Mendelian randomization analysis on the effect of nicotine dependence and smoking related phenotypes on gut microbiota
[truncated: 91 more rows]

[truncated: 13 more sheets: Table S6, Table S7, Table S8, Table S9, Table S10, Table S11, Table S12, Table S13, Table S14, Table S15, Table S16, Table S17, Table S18]
